# Supplementary material for: Rice of Northeast India harbor rich genetic diversity as measured by SSR markers and Zn/Fe content
Source: BMC Genet. 2019 Oct 23;20:79. doi: 10.1186/s12863-019-0780-6 (PMC6806518; doi:10.1186/s12863-019-0780-6)
Supplement: Supplementary file 1 — Additional file 1. The genotype data of indigenous rice cultivars of NE India and improved varieties. [file 12863_2019_780_MOESM1_ESM.xlsx]

## Sheet: Sheet1
Additional file 1: The genotype data of indigenous rice cultivars of NE India and improved varieties.
Genotype	RM1	RM1	RM154	RM154	RM131	RM131	RM135	RM135	RM153	RM153	RM125	RM125	RM72	RM72	RM171	RM171	RM287	RM287	RM302	RM302	RM3825	RM3825	RM246	RM246	RM260	RM260	RM525	RM525	RM219	RM219	RM315	RM315	RM223	RM223	RM8094	RM8094	RM493	RM493	RM3412	RM3412	RM443	RM443	RM169	RM169
Kapongla	120	120	180	180	280	210	120	120	210	210	120	120	180	180	80	80	80	80	131	131	159	159	188	188	55	55	115	115	220	220	147	147	160	160	190	190	275	275	250	250	130	130	190	160
Kapongla	120	120	180	180	280	210	120	120	210	210	120	120	180	130	80	80	80	80	131	131	159	159	188	188	55	55	115	115	220	220	147	147	160	160	190	190	275	275	250	250	130	130	190	160
Kapongla	120	120	180	180	280	210	120	120	210	210	120	120	180	130	80	80	80	80	131	131	159	159	188	188	55	55	115	115	220	220	147	147	160	160	190	190	275	275	250	250	130	130	190	160
Kapongla	120	120	180	180	280	210	120	120	210	210	120	120	180	130	80	80	80	80	131	131	159	159	188	188	55	55	115	115	220	220	147	147	160	160	190	190	275	275	250	250	130	130	190	160
Kapongla	120	120	180	180	280	210	120	120	210	210	120	120	180	130	80	80	80	80	131	131	159	159	188	188	55	55	115	115	220	220	147	147	160	160	190	190	275	275	250	250	130	130	190	160
Ajaya	120	120	180	180	210	210	120	120	210	210	120	120	100	100	80	80	80	80	168	168	170	170	188	188	130	130	115	115	200	200	147	147	160	160	190	190	282	282	250	218	130	130	190	160
Ajaya	120	120	180	180	210	210	120	120	210	210	120	120	100	100	80	80	110	80	168	168	170	170	188	188	130	130	115	115	200	200	147	147	160	160	190	190	282	282	250	218	130	130	190	160
Ajaya	120	120	180	180	210	210	120	120	210	210	120	120	100	100	80	80	80	80	168	168	170	170	188	188	130	130	115	115	200	200	147	147	160	160	190	190	282	282	250	218	130	130	190	160
Ajaya	120	120	180	180	210	210	120	120	210	210	120	120	100	100	80	80	80	80	168	168	170	170	188	188	130	130	115	115	200	200	147	147	160	160	190	190	282	282	250	218	130	130	190	160
Ajaya	120	120	180	180	210	210	120	120	210	210	120	120	100	100	80	80	80	80	131	131	170	170	188	188	130	130	115	115	200	200	147	147	160	160	190	190	275	275	250	250	130	130	190	160
Phougak	100	100	190	190	210	210	120	120	200	200	120	120	180	180	80	80	110	110	131	131	130	130	188	188	55	55	134	134	200	200	147	147	160	160	190	190	275	275	250	250	130	130	190	160
Phougak	100	100	190	190	210	210	120	120	200	200	120	120	180	180	80	80	80	80	131	131	130	130	188	188	55	55	134	134	200	200	147	147	160	160	190	190	275	275	250	250	130	130	190	160
Phougak	100	100	190	190	210	210	120	120	200	200	150	110	180	180	80	80	80	80	131	131	130	130	188	188	55	55	134	134	200	200	147	147	160	160	190	190	275	275	250	250	130	130	190	160
Phougak	100	100	190	190	210	210	120	120	200	200	150	110	180	180	80	80	80	80	131	131	130	130	188	188	55	55	134	134	200	200	147	147	160	160	190	190	275	275	250	250	130	130	190	160
Phougak	100	100	190	190	210	210	120	120	200	200	150	110	180	180	80	80	110	110	131	131	130	130	188	188	55	55	134	134	200	200	147	147	160	160	190	190	275	275	250	250	130	130	190	160
Phouren amubi	100	100	180	180	210	210	120	120	210	210	120	120	170	170	80	80	80	80	131	131	170	170	188	188	100	100	115	115	200	200	147	147	160	160	190	190	275	275	250	250	130	130	190	160
Phouren amubi	100	100	180	180	210	210	120	120	210	210	120	120	170	170	80	80	110	80	131	131	170	170	188	188	100	100	115	115	200	200	147	147	160	160	190	190	275	275	250	250	130	130	190	160
Phouren amubi	130	130	180	180	210	210	120	120	210	210	120	120	170	170	80	80	110	80	131	131	170	170	188	188	100	100	115	115	200	200	147	147	160	160	190	190	282	282	250	250	130	130	190	160
Phouren amubi	130	130	180	180	210	210	120	120	210	210	120	120	170	170	80	80	80	80	131	131	170	170	188	188	100	100	115	115	200	200	147	147	160	160	190	190	282	282	250	250	130	130	190	160
Phouren amubi	100	100	180	180	210	210	120	120	210	210	120	120	180	180	80	80	80	80	131	131	170	170	188	188	100	100	115	115	200	200	147	147	160	160	190	190	282	282	250	250	130	130	190	160
Moirangphou	130	130	180	180	200	200	120	120	200	200	120	120	180	180	80	80	110	80	131	131	170	170	188	188	100	100	115	115	220	220	147	147	160	160	190	190	282	282	250	250	130	130	190	160
Moirangphou	130	130	180	180	200	200	120	120	200	200	120	120	180	180	80	80	110	80	131	131	170	170	188	188	100	100	115	115	220	220	147	147	160	160	190	190	275	275	250	250	130	130	190	160
Moirangphou	130	130	180	180	200	200	120	120	200	200	120	120	180	180	80	80	110	80	131	131	170	170	188	188	100	100	115	115	220	220	147	147	160	160	190	190	275	275	250	250	130	130	190	160
Moirangphou	130	130	180	180	200	200	120	120	200	200	120	120	180	180	80	80	110	80	131	131	170	170	188	188	100	100	115	115	220	220	147	147	160	160	190	190	275	275	250	250	130	130	190	160
Moirangphou	130	130	180	180	200	200	120	120	200	200	120	120	180	180	80	80	80	80	131	131	170	170	188	188	100	100	115	115	220	220	147	147	160	160	190	190	275	275	250	250	130	130	190	160
Langphou chakhao	130	130	180	180	210	210	210	120	210	210	130	130	180	180	80	80	110	110	131	131	170	170	188	188	55	55	115	115	200	200	147	147	160	160	190	190	275	275	250	250	130	130	190	160
Langphou chakhao	130	130	180	180	210	210	210	120	210	210	130	130	180	180	300	80	110	110	131	131	170	170	188	188	55	55	115	115	200	200	147	147	160	160	190	190	275	275	250	250	130	130	190	160
Langphou chakhao	130	130	180	180	210	210	210	120	210	210	130	130	180	180	80	80	110	110	131	131	170	170	188	188	55	55	115	115	200	200	147	147	160	160	190	190	275	275	250	250	130	130	190	160
Langphou chakhao	130	130	180	180	210	210	210	120	210	210	130	130	180	180	80	80	80	80	131	131	170	170	188	188	55	55	115	115	200	200	147	147	160	160	190	190	275	275	250	250	130	130	190	160
Langphou chakhao	130	130	180	180	210	210	210	120	210	210	130	130	180	180	300	80	110	110	131	131	170	170	188	188	55	55	115	115	200	200	147	147	160	160	190	190	275	275	250	218	130	130	190	160
Changlei	120	120	190	190	210	210	120	120	210	210	120	120	170	170	80	80	110	110	131	131	159	159	188	188	55	55	115	115	200	200	147	147	160	160	190	190	275	275	250	218	130	130	190	160
Changlei	120	120	190	190	210	210	120	120	210	210	120	120	170	170	350	350	110	110	131	131	159	159	188	188	55	55	115	115	200	200	147	147	160	160	190	190	275	275	250	218	130	130	190	160
Changlei	120	120	190	190	210	210	120	120	210	210	120	120	170	170	350	350	110	110	131	131	159	159	188	188	55	55	115	115	200	200	147	147	160	160	190	190	275	275	250	218	130	130	190	160
Changlei	100	100	190	190	210	210	120	120	200	200	120	120	170	170	350	350	110	110	131	131	159	159	188	188	55	55	115	115	200	200	147	147	160	160	190	190	275	275	250	218	130	130	190	160
Changlei	100	100	190	190	210	210	120	120	210	210	120	120	180	180	80	80	80	80	131	131	159	159	188	188	55	55	115	115	200	200	147	147	160	160	190	190	275	275	250	250	130	130	190	160
Taothabi	100	100	190	190	210	210	120	120	200	200	120	120	100	100	80	80	80	80	131	131	159	159	188	188	55	55	115	115	220	220	147	147	160	160	190	190	275	275	250	250	130	130	190	160
Taothabi	100	100	190	190	210	210	120	120	200	200	120	120	100	100	80	80	120	120	131	131	159	159	188	188	55	55	115	115	220	220	147	147	160	160	190	190	275	275	250	250	130	130	190	160
Taothabi	100	100	190	190	210	210	120	120	200	200	120	120	100	100	80	80	80	80	131	131	159	159	188	188	55	55	115	115	220	220	147	147	160	160	190	190	275	275	250	250	130	130	190	160
Taothabi	100	100	190	190	210	210	120	120	200	200	120	120	180	100	80	80	120	120	131	131	159	159	188	188	55	55	115	115	220	220	147	147	160	160	190	190	275	275	250	250	130	130	190	160
Taothabi	100	100	190	190	210	210	120	120	210	210	120	120	180	100	80	80	120	80	131	131	159	159	188	188	55	55	115	115	220	220	147	147	160	160	190	190	275	275	250	218	130	130	190	160
Kumbiphou	210	130	180	180	200	200	130	130	210	210	120	120	170	170	80	80	110	80	131	131	170	170	188	188	100	100	115	115	200	200	147	147	160	160	190	190	275	275	250	218	130	130	190	160
Kumbiphou	210	130	180	180	200	200	130	130	210	210	120	120	170	170	80	80	110	110	131	131	170	170	188	188	100	100	115	115	200	200	147	147	160	160	190	190	275	275	250	218	130	130	190	160
Kumbiphou	210	130	180	180	200	200	130	130	210	210	120	120	170	170	80	80	110	110	131	131	170	170	188	188	100	100	115	115	200	200	147	147	160	160	190	190	275	275	250	218	130	130	190	160
Kumbiphou	210	130	180	180	210	210	130	130	210	210	120	120	170	170	80	80	110	110	131	131	170	170	188	188	100	100	115	115	200	200	147	147	160	160	190	190	275	275	250	218	130	130	190	160
Kumbiphou	210	130	180	180	210	210	130	130	210	210	120	120	170	170	80	80	110	110	131	131	170	170	188	188	100	100	115	115	200	200	147	147	160	160	190	190	275	275	250	250	130	130	190	160
Tungou kakra	210	130	180	180	210	210	120	120	210	210	120	120	170	170	80	80	80	80	131	131	170	170	188	188	55	55	115	115	220	220	147	147	160	160	190	190	275	275	250	250	130	130	190	160
Tungou kakra	210	130	180	180	210	210	120	120	210	210	120	120	170	170	80	80	80	80	131	131	170	170	188	188	55	55	115	115	220	220	147	147	160	160	190	190	275	275	250	250	130	130	190	160
Tungou kakra	210	130	180	180	210	210	120	120	210	210	120	120	170	170	80	80	120	120	131	131	170	170	188	188	55	55	115	115	220	220	147	147	160	160	190	190	275	275	250	250	130	130	190	160
Tungou kakra	210	130	180	180	210	210	120	120	210	210	120	120	170	170	80	80	120	120	131	131	170	170	188	188	55	55	115	115	220	220	147	147	160	160	190	190	275	275	250	250	130	130	190	160
Tungou kakra	210	130	180	180	210	210	120	120	210	210	120	120	170	170	80	80	120	80	131	131	170	170	188	188	55	55	115	115	220	220	147	147	160	160	190	190	275	275	250	250	130	130	190	160
Moirangphou khonganbi	100	100	190	190	200	200	120	120	210	210	120	120	180	180	330	80	110	110	131	131	170	170	188	188	100	100	115	115	200	200	147	147	160	160	190	190	275	275	250	250	130	130	190	160
Moirangphou khonganbi	100	100	190	190	200	200	120	120	210	210	120	120	180	180	80	80	110	110	131	131	170	170	188	188	100	100	115	115	200	200	147	147	160	160	190	190	275	275	250	250	130	130	190	160
Moirangphou khonganbi	100	100	190	190	200	200	120	120	210	210	120	120	180	180	80	80	110	110	131	131	170	170	188	188	100	100	115	115	200	200	147	147	160	160	190	190	275	275	250	250	130	130	190	160
Moirangphou khonganbi	100	100	190	190	200	200	120	120	210	210	120	120	180	180	80	80	110	110	131	131	170	170	188	188	100	100	115	115	200	200	147	147	160	160	190	190	275	275	250	250	130	130	190	160
Moirangphou khonganbi	100	100	190	190	200	200	120	120	210	210	120	120	180	180	80	80	110	110	131	131	170	170	188	188	100	100	115	115	200	200	147	147	160	160	190	190	275	275	250	250	130	130	190	160
Takgie	100	100	90	90	140	90	210	130	110	105	120	120	190	190	80	80	80	80	131	131	159	159	104	104	85	85	115	115	220	220	147	147	160	160	190	190	215	215	233	233	130	130	205	190
Takgie	100	100	90	90	140	90	210	210	200	200	120	120	190	190	80	80	110	110	131	131	159	159	104	104	85	85	115	115	220	220	147	147	160	160	190	179	215	215	233	233	130	130	205	190
Takgie	100	100	90	90	140	90	210	130	200	200	120	120	190	190	80	80	110	80	131	131	159	159	104	104	85	85	115	115	220	220	147	147	160	160	190	179	215	215	233	233	130	130	205	190
Takgie	100	100	90	90	140	90	210	130	200	200	120	120	190	190	80	80	110	110	131	131	159	159	104	104	85	85	115	115	220	220	147	147	160	160	190	179	215	215	233	233	130	130	205	190
Takgie	100	100	90	90	140	90	210	130	200	200	120	120	190	190	80	80	80	80	131	131	159	159	104	104	85	85	115	115	220	220	147	147	160	160	190	190	215	215	233	233	130	130	205	190
Heido	100	100	90	90	140	90	210	130	200	200	120	120	180	180	80	80	110	110	131	131	170	170	104	104	85	85	115	115	220	220	147	147	160	160	190	179	215	215	233	233	130	130	205	190
Heido	100	100	90	90	140	90	210	130	200	200	120	120	180	180	80	80	110	110	131	131	170	170	117	117	85	85	115	115	220	220	147	147	160	160	190	179	215	215	233	233	130	130	205	190
Heido	100	100	90	90	140	90	210	130	200	200	120	120	190	190	80	80	110	110	131	131	170	170	104	104	85	85	115	115	220	220	147	147	160	160	190	179	215	215	233	233	130	130	205	190
Heido	100	100	90	90	140	90	210	130	200	200	120	120	190	190	80	80	110	110	131	131	170	170	104	104	85	85	115	115	200	200	147	147	160	157	190	179	235	215	233	233	130	130	205	190
Heido	120	100	90	90	90	90	210	130	200	200	120	120	190	190	80	80	110	110	131	131	170	170	104	104	85	85	115	115	220	220	147	147	160	160	190	190	215	215	233	233	130	130	205	190
Ekemai	130	130	90	90	90	90	190	190	200	200	120	120	190	190	80	80	110	80	131	131	159	159	104	104	85	85	115	115	200	200	147	147	160	157	208	208	215	215	218	218	130	130	190	190
Ekemai	130	130	90	90	90	90	190	190	200	200	120	120	190	190	80	80	110	110	131	131	159	159	104	104	85	85	115	115	200	200	147	147	160	157	208	208	215	215	218	218	130	130	190	190
Ekemai	130	130	90	90	90	90	190	190	200	200	120	120	190	190	80	80	80	80	131	131	159	159	104	104	85	85	115	115	200	200	147	147	160	160	208	208	215	215	218	218	130	130	190	190
Ekemai	130	130	90	90	90	90	190	190	200	200	120	120	190	190	80	80	110	110	131	131	159	159	104	104	85	85	115	115	200	200	147	147	160	157	190	190	215	215	218	218	130	130	205	205
Ekemai	130	130	90	90	90	90	190	190	200	200	120	120	190	190	80	80	110	110	131	131	159	159	117	117	85	85	115	115	200	200	147	147	160	157	190	190	235	235	218	218	130	130	205	205
Suko	130	130	90	90	140	90	190	190	200	200	120	120	190	190	80	80	110	80	168	168	170	170	104	104	85	85	115	115	200	200	147	147	160	160	190	179	235	235	233	233	130	130	190	190
Suko	100	100	90	90	90	90	190	190	200	200	120	120	190	190	80	80	80	80	168	168	159	159	117	117	85	85	150	150	200	200	147	147	160	160	190	179	235	235	233	233	130	130	190	190
Suko	100	100	90	90	90	90	190	190	200	200	120	120	200	190	80	80	80	80	168	168	170	170	117	117	85	85	150	150	200	200	147	147	160	160	190	179	215	215	233	233	130	130	190	190
Suko	130	130	90	90	90	90	190	190	200	200	120	120	190	190	80	80	110	110	168	168	170	170	104	104	85	85	115	115	200	200	147	147	160	160	190	190	215	215	233	233	130	130	190	190
Suko	130	130	90	90	90	90	190	190	200	200	120	120	190	190	80	80	110	80	168	168	170	170	104	104	85	85	115	115	200	200	147	147	160	160	190	190	215	215	233	233	130	130	190	190
Mulong	100	100	90	90	210	140	210	190	200	200	120	120	200	190	80	80	110	110	131	131	159	159	188	117	85	85	115	115	200	200	147	147	292	260	208	179	215	215	218	218	130	130	190	190
Mulong	100	100	90	90	210	140	210	190	200	200	120	120	200	190	350	80	110	110	131	131	159	159	188	117	85	85	115	115	200	200	147	147	292	260	190	179	215	215	218	218	130	130	190	190
Mulong	100	100	90	90	210	140	210	190	200	200	120	120	200	190	80	80	110	110	131	131	159	159	188	117	85	85	115	115	200	200	147	147	292	260	190	179	215	215	218	218	130	130	190	190
Mulong	100	100	90	90	210	140	210	190	200	200	120	120	200	190	350	80	110	110	131	131	159	159	188	117	85	85	115	115	200	200	147	147	292	260	190	179	215	215	218	218	130	130	190	190
Mulong	100	100	90	90	210	140	210	190	200	200	120	120	200	190	350	80	110	110	131	131	159	159	188	117	85	85	115	115	200	200	147	147	292	260	190	179	215	215	218	218	130	130	190	190
Lumre	170	100	190	90	210	140	160	110	200	200	130	120	250	200	330	80	110	110	131	131	159	159	188	117	85	85	150	150	200	200	147	147	160	160	190	179	215	215	218	218	130	130	174	174
Lumre	170	100	90	90	210	140	110	110	200	200	130	120	250	200	330	80	110	110	131	131	159	159	188	117	85	85	140	140	200	200	147	147	160	160	190	179	215	215	218	218	130	130	174	174
Lumre	170	100	190	90	210	140	110	110	200	200	130	120	250	200	330	80	110	110	131	131	159	159	188	117	85	85	140	140	200	200	147	147	160	160	190	179	215	215	218	218	130	130	174	174
Lumre	170	100	90	90	210	140	110	110	200	200	130	120	250	200	330	80	110	110	131	131	159	159	188	117	85	85	140	140	200	200	147	147	160	160	190	179	215	215	218	218	130	130	174	174
Lumre	170	100	190	90	210	140	160	110	200	200	130	120	250	200	330	80	110	110	131	131	159	159	188	117	85	85	140	140	200	200	147	147	160	160	190	179	215	215	218	218	130	130	174	174
Tangma tsuk	170	100	90	90	200	200	110	110	200	200	130	120	200	200	330	80	110	110	131	131	159	159	188	117	85	85	150	150	200	200	147	147	160	160	208	179	215	215	218	218	130	130	174	174
Tangma tsuk	170	100	90	90	200	140	110	110	200	200	130	120	200	200	330	80	110	110	131	131	159	159	188	117	85	85	150	150	200	200	147	147	160	160	208	179	215	215	218	218	130	130	174	174
Tangma tsuk	170	100	190	90	200	140	160	110	200	200	130	120	250	200	330	80	110	110	131	131	159	159	188	117	85	85	150	150	200	200	147	147	160	160	208	179	215	215	218	218	130	130	174	174
Tangma tsuk	170	100	90	90	200	140	110	110	200	200	130	120	250	200	80	80	110	110	131	131	159	159	188	117	85	85	150	150	200	200	147	147	160	160	208	179	215	215	218	218	130	130	174	174
Tangma tsuk	170	100	190	90	200	140	160	110	200	200	130	120	250	200	330	80	110	110	131	131	159	159	188	117	85	85	150	150	200	200	147	147	160	160	208	179	215	215	218	218	130	130	174	174
Revivle tsuk	170	100	190	90	210	140	160	110	200	200	130	120	250	200	350	80	110	110	131	131	159	159	188	117	85	85	150	150	186	186	147	147	292	160	208	208	215	215	218	218	130	130	174	174
Revivle tsuk	170	100	190	90	210	140	160	110	200	200	130	120	250	200	350	80	110	110	131	131	159	159	188	117	85	85	150	150	186	186	147	147	160	160	208	208	215	215	218	218	130	130	174	174
Revivle tsuk	170	100	90	90	210	140	110	110	200	200	130	120	250	200	80	80	110	110	131	131	159	159	188	117	85	85	150	150	186	186	147	147	160	160	208	208	215	215	218	218	130	130	174	174
Revivle tsuk	170	100	190	90	210	140	110	110	200	200	130	120	250	200	350	80	110	110	131	131	159	159	188	117	85	85	150	150	186	186	147	147	292	160	208	208	215	215	218	218	130	130	174	174
Revivle tsuk	170	100	90	90	210	210	110	110	200	200	130	120	250	200	350	80	110	110	131	131	159	159	188	117	85	85	150	150	186	186	147	147	292	160	208	208	215	215	218	218	130	130	174	174
Tsulu tsuk	170	100	90	90	210	140	160	110	200	200	130	120	250	190	330	80	110	110	131	131	159	159	188	117	85	85	140	140	200	200	147	147	292	160	190	179	215	215	218	218	130	130	174	174
Tsulu tsuk	170	100	90	90	210	140	110	110	200	200	130	120	250	190	80	80	110	110	131	131	159	159	188	117	85	85	140	140	200	200	147	147	292	160	190	179	215	215	218	218	130	130	174	174
Tsulu tsuk	170	100	90	90	210	140	110	110	200	200	130	120	250	190	330	80	110	110	131	131	159	159	188	117	85	85	140	140	200	200	147	147	292	160	190	179	215	215	218	218	130	130	174	174
Tsulu tsuk	170	100	90	90	210	140	110	110	200	200	130	120	250	190	80	80	110	110	131	131	159	159	188	117	85	85	140	140	200	200	147	147	292	160	190	179	215	215	218	218	130	130	174	174
Tsulu tsuk	170	100	90	90	210	140	160	110	200	200	130	120	250	190	330	80	110	110	131	131	159	159	188	117	85	85	140	140	200	200	147	147	292	160	190	179	215	215	218	218	130	130	174	174
Jakja tsuk	170	100	190	90	210	140	160	110	200	200	130	120	260	200	350	80	110	110	131	131	170	170	188	117	85	85	150	150	200	200	147	147	160	160	208	179	215	215	218	218	130	130	174	174
Jakja tsuk	170	100	190	90	210	210	110	110	200	200	130	120	260	200	350	80	110	110	131	131	170	170	188	117	85	85	150	150	200	200	147	147	160	160	208	179	215	215	218	218	130	130	174	174
Jakja tsuk	170	100	90	90	210	210	110	110	200	200	130	120	260	200	80	80	110	110	131	131	170	170	188	117	85	85	150	150	200	200	147	147	160	160	208	179	215	215	218	218	130	130	174	174
Jakja tsuk	170	100	90	90	210	140	160	110	200	200	130	120	260	200	350	80	110	110	131	131	170	170	117	117	85	85	150	150	200	200	147	147	160	160	164	164	215	215	218	218	130	130	174	174
Jakja tsuk	170	100	190	90	210	210	160	110	200	200	130	120	260	200	350	80	110	110	131	131	159	159	117	117	85	85	150	150	200	200	147	147	160	160	208	179	215	215	218	218	130	130	174	174
Mezamew	100	100	190	160	300	210	210	180	200	200	120	120	210	210	350	80	80	80	131	131	159	159	104	104	85	85	150	150	186	186	147	147	157	157	208	208	235	235	218	218	130	130	174	174
Mezamew	100	100	190	160	300	210	210	180	200	200	130	130	210	210	350	80	110	80	131	131	159	159	135	135	85	85	150	150	186	186	147	147	157	157	208	208	235	235	218	218	130	130	174	174
Mezamew	100	100	190	190	300	210	210	180	200	200	130	130	210	210	350	80	110	80	131	131	159	159	135	135	85	55	150	150	186	186	147	147	157	157	208	208	235	235	218	218	130	130	174	174
Mezamew	100	100	190	160	300	210	210	180	200	200	130	130	210	210	350	80	80	80	131	131	159	159	135	135	85	55	150	150	186	186	147	147	157	157	208	208	235	235	218	218	130	130	174	174
Mezamew	100	80	190	160	300	210	210	180	200	200	130	130	210	210	350	80	80	80	131	131	159	159	135	135	85	85	150	150	186	186	147	147	157	157	208	208	235	235	233	233	130	130	174	174
Uithao	100	80	190	180	210	210	210	130	210	210	120	120	250	210	330	80	80	80	131	131	147	147	135	135	85	55	150	150	195	195	147	147	306	157	208	208	235	235	233	233	130	130	174	174
Uithao	100	80	190	180	210	210	210	130	210	210	120	120	250	210	330	80	80	80	131	131	147	147	135	135	55	55	150	150	195	195	147	147	306	157	208	208	235	235	233	233	130	130	174	174
Uithao	100	80	190	180	210	210	210	130	210	210	120	120	250	210	330	80	80	80	131	131	147	147	135	135	85	55	150	150	195	195	147	147	306	157	208	208	235	235	218	218	130	130	174	174
Uithao	100	80	190	180	210	210	210	130	210	210	120	120	250	210	330	80	80	80	131	131	147	147	135	135	85	55	150	150	195	195	147	147	306	157	208	208	235	235	218	218	130	130	174	174
Uithao	100	80	190	180	210	210	210	130	210	210	120	120	250	210	330	80	80	80	131	131	147	147	135	135	85	55	150	150	195	195	147	147	306	157	208	208	235	235	233	233	130	130	174	174
Badalsali	100	100	180	90	200	200	130	130	210	210	130	130	250	210	80	80	80	80	131	131	159	159	135	135	55	55	100	100	220	220	147	147	160	160	208	208	235	235	233	233	130	130	190	190
Badalsali	100	100	190	190	210	210	130	130	210	210	130	130	170	170	80	80	80	80	131	131	159	159	135	135	55	55	100	100	220	220	147	147	160	160	208	208	235	235	233	233	130	130	190	190
Badalsali	130	130	90	90	200	200	130	130	210	210	130	130	170	170	80	80	80	80	131	131	159	159	135	135	55	55	100	100	220	220	147	147	160	160	208	208	235	235	233	233	130	130	190	190
Badalsali	100	100	180	180	200	200	130	130	210	210	130	130	170	170	80	80	110	80	131	131	159	159	135	135	55	55	100	100	220	220	147	147	160	160	208	208	235	235	233	233	130	130	190	190
Badalsali	130	100	180	180	210	210	130	130	210	210	130	130	170	170	80	80	80	80	131	131	159	159	135	135	55	55	100	100	220	220	147	147	160	160	208	208	235	235	233	233	130	130	190	190
Bokulbora	120	80	180	180	210	210	210	130	200	200	120	120	250	170	80	80	80	80	131	131	159	159	135	135	55	55	100	100	220	220	147	147	160	160	208	208	235	235	218	218	130	130	190	190
Bokulbora	120	80	180	180	210	210	130	130	200	200	120	120	250	170	350	80	80	80	131	131	159	159	135	135	55	55	100	100	220	220	147	147	160	160	208	208	235	235	218	218	130	130	190	190
Bokulbora	120	80	180	180	210	210	210	130	200	200	120	120	250	170	80	80	80	80	131	131	159	159	135	135	55	55	100	100	220	220	147	147	160	160	208	208	235	235	218	218	130	130	190	190
Bokulbora	120	80	180	180	210	210	210	130	200	200	120	120	170	170	350	80	80	80	131	131	159	159	135	135	55	55	100	100	220	220	147	147	160	160	208	208	235	235	218	218	130	130	190	190
Bokulbora	120	80	180	180	210	210	210	130	200	200	120	120	250	170	350	80	80	80	131	131	159	159	135	135	55	55	100	100	220	220	147	147	160	160	208	208	235	235	218	218	130	130	190	190
Kala joha	100	100	180	160	210	210	130	130	210	210	130	130	250	180	350	80	80	80	131	131	147	147	188	110	85	55	150	150	195	195	147	147	157	157	208	208	235	235	233	233	130	130	174	174
Kala joha	100	100	180	160	210	210	210	130	210	210	120	120	250	180	350	80	80	80	131	131	147	147	110	110	85	55	150	150	195	195	147	147	157	157	208	208	244	244	233	233	130	130	174	174
Kala joha	100	100	180	160	210	210	210	130	210	210	120	120	250	180	350	80	80	80	131	131	147	147	110	110	85	55	150	150	195	195	147	147	310	157	208	208	244	244	233	233	130	130	174	174
Kala joha	100	100	180	160	210	210	210	130	210	210	130	130	250	180	80	80	80	80	131	131	147	147	110	110	85	55	150	150	195	195	147	147	310	157	208	208	244	244	233	233	130	130	174	174
Kala joha	100	100	180	160	210	210	210	130	210	210	130	130	250	180	80	80	110	80	131	131	147	147	110	110	85	55	150	150	195	195	147	147	310	157	208	208	244	244	233	233	130	130	174	174
Sakua	100	100	180	180	210	210	210	130	200	200	120	120	180	180	80	80	80	80	131	131	159	159	135	135	55	55	100	100	220	220	147	147	160	160	208	208	282	282	218	218	130	130	174	174
Sakua	100	80	180	180	210	210	130	130	200	200	120	120	180	180	80	80	80	80	131	131	159	159	135	135	55	55	100	100	220	220	147	147	160	160	208	208	282	282	218	218	130	130	174	174
Sakua	100	80	180	180	210	210	210	130	200	200	120	120	180	180	350	80	80	80	131	131	159	159	135	135	55	55	100	100	220	220	147	147	160	160	208	208	282	282	218	218	130	130	174	174
Sakua	100	100	180	180	210	210	210	130	200	200	120	120	180	180	350	80	80	80	131	131	159	159	135	135	55	55	100	100	220	220	147	147	160	160	208	208	282	282	218	218	130	130	174	174
Sakua	100	80	180	180	210	210	210	130	200	200	120	120	180	180	80	80	80	80	131	131	159	159	135	135	55	55	100	100	220	220	147	147	160	160	208	208	282	282	218	218	130	130	174	174
Aampakhi	100	100	180	180	210	210	180	130	210	210	120	120	180	180	80	80	80	80	131	131	159	159	135	135	55	55	100	100	220	220	147	147	310	160	208	208	235	235	233	233	130	130	190	190
Aampakhi	100	80	190	190	210	210	180	130	210	210	120	120	180	180	80	80	80	80	131	131	159	159	135	135	55	55	100	100	220	220	147	147	310	160	208	208	346	282	233	233	130	130	190	190
Aampakhi	100	100	190	190	210	210	180	130	210	210	120	120	180	180	350	80	80	80	195	195	159	159	188	110	55	55	100	100	220	220	147	147	310	160	208	208	244	244	262	262	130	130	190	190
Aampakhi	100	80	180	180	210	210	180	130	210	210	120	120	180	180	80	80	80	80	195	195	159	159	110	110	55	55	100	100	220	220	147	147	310	160	208	208	282	282	233	233	130	130	190	190
Aampakhi	100	100	190	190	270	210	180	130	210	210	120	120	250	180	350	80	80	80	195	195	159	159	188	110	55	55	100	100	220	220	147	147	310	160	208	208	282	282	233	233	130	130	190	190
Bogaahoo	100	100	190	180	210	210	210	130	200	200	130	130	250	180	80	80	80	80	131	131	147	147	135	135	85	55	150	150	186	186	147	147	310	160	208	208	244	244	262	262	130	130	190	190
Bogaahoo	100	100	190	180	210	210	210	130	200	200	130	110	250	180	350	80	80	80	131	131	147	147	135	135	85	55	150	150	186	186	147	147	310	157	208	208	244	244	262	262	130	130	190	190
Bogaahoo	100	100	190	180	210	210	210	130	200	200	130	110	250	180	80	80	80	80	131	131	147	147	135	135	85	85	150	150	186	186	147	147	306	160	208	208	244	244	233	233	130	130	190	190
Bogaahoo	100	100	190	180	210	210	210	130	200	200	130	110	250	180	80	80	80	80	131	131	147	147	188	135	85	85	150	150	186	186	147	147	306	160	208	208	235	235	233	233	130	130	190	190
Bogaahoo	100	100	190	180	210	210	210	130	200	200	130	110	250	180	350	80	80	80	131	131	147	147	135	135	85	55	150	150	186	186	147	147	306	160	208	208	235	235	233	233	130	130	190	190
Suhagmani	130	130	180	180	270	200	210	130	210	210	120	120	210	170	80	80	80	80	131	131	159	159	135	135	85	55	100	100	220	220	147	147	160	160	208	208	244	244	233	233	130	130	190	190
Suhagmani	130	130	180	180	270	200	210	130	210	210	120	120	210	170	80	80	80	80	131	131	159	159	135	135	85	55	100	100	220	220	147	147	160	160	208	208	244	244	233	233	130	130	190	190
Suhagmani	130	130	180	180	270	200	210	130	210	210	120	120	170	170	80	80	80	80	131	131	159	159	135	135	85	55	100	100	220	220	147	147	160	160	208	208	244	244	233	233	130	130	190	190
Suhagmani	130	130	180	180	270	200	210	130	210	210	120	120	170	170	80	80	80	80	131	131	159	159	135	135	85	55	100	100	220	220	147	147	160	160	208	208	244	244	233	233	130	130	190	190
Suhagmani	130	130	180	180	270	200	210	130	210	210	120	120	170	170	80	80	80	80	131	131	159	159	135	135	85	55	100	100	220	220	147	147	160	160	208	208	244	244	233	233	130	130	190	190
Lokhamu	100	100	190	180	210	210	210	130	210	210	130	110	250	210	80	80	80	80	131	131	147	147	135	135	85	85	150	150	218	218	147	147	292	157	208	208	235	235	218	218	130	130	174	174
Lokhamu	100	100	190	180	210	210	210	130	200	200	130	110	250	210	80	80	80	80	131	131	147	147	135	135	85	55	150	150	218	218	147	147	292	157	208	208	235	235	218	218	130	130	174	174
Lokhamu	100	100	190	180	210	210	210	130	200	200	130	130	250	210	80	80	80	80	131	131	147	147	135	135	85	55	150	150	218	218	147	147	292	157	208	208	235	235	218	218	130	130	174	174
Lokhamu	100	100	190	180	210	210	210	130	200	200	130	130	250	210	80	80	80	80	131	131	147	147	135	135	85	55	150	150	218	218	147	147	292	157	208	208	235	235	218	218	130	130	174	174
Lokhamu	100	100	190	180	210	210	210	130	200	200	130	130	250	210	330	80	80	80	131	131	147	147	135	135	85	85	150	150	218	218	147	147	292	157	208	208	235	235	218	218	130	130	174	174
Aamda	100	100	190	190	210	210	210	130	210	210	130	130	180	180	80	80	110	110	131	131	170	170	104	104	55	55	115	115	195	195	147	147	340	117	179	179	235	235	223	223	130	130	190	145
Aamda	100	100	190	190	210	210	210	130	210	210	130	130	180	180	80	80	110	110	131	131	170	170	104	104	55	55	115	115	195	195	147	147	340	117	179	179	235	235	223	223	130	130	190	145
Aamda	100	100	190	190	210	210	210	130	210	210	130	130	180	180	80	80	100	100	131	131	170	170	104	104	55	55	115	115	195	195	147	147	310	117	179	179	235	235	223	223	130	130	190	145
Aamda	100	100	190	190	210	210	210	130	210	210	130	130	180	180	80	80	110	110	131	131	170	170	104	104	55	55	115	115	195	195	147	147	340	117	179	179	235	235	223	223	130	130	190	145
Aamda	100	100	190	190	210	210	210	130	210	210	130	130	180	180	80	80	110	110	131	131	170	170	104	104	55	55	115	115	195	195	147	147	340	117	179	179	235	235	223	223	130	130	190	145
Nali dhan	100	100	190	190	200	200	130	130	210	210	130	130	180	180	80	80	100	100	195	131	159	159	90	90	55	55	115	115	220	220	147	147	340	177	208	179	255	255	250	250	130	130	174	145
Nali dhan	100	100	190	190	400	200	210	130	210	210	180	130	180	180	350	80	100	100	153	153	130	130	90	90	77	77	115	115	195	195	147	147	340	177	208	179	235	235	250	250	130	130	174	145
Nali dhan	100	100	190	190	400	200	210	130	210	210	180	130	190	190	350	80	100	100	195	131	159	159	90	90	85	85	115	115	220	195	147	147	340	190	208	179	235	235	250	250	130	130	174	145
Nali dhan	100	100	190	190	400	200	130	130	210	210	130	130	190	190	350	80	100	100	195	131	159	159	90	90	55	55	115	115	195	195	147	147	340	190	208	179	235	235	250	250	130	130	174	145
Nali dhan	130	130	190	190	400	200	210	130	200	200	130	130	180	180	350	80	100	100	195	131	159	159	90	90	55	55	115	115	220	220	147	147	340	177	190	164	235	235	250	250	130	130	190	145
Vak	130	130	190	190	210	210	210	130	210	210	130	130	180	180	80	80	100	100	131	131	159	159	90	90	55	55	115	115	195	195	147	147	340	177	190	164	255	255	233	233	130	130	190	145
Vak	130	130	180	180	210	210	210	130	210	210	130	130	180	180	350	80	110	110	168	168	159	159	90	90	55	55	115	115	195	195	147	147	340	177	208	179	235	235	233	233	130	130	190	145
Vak	100	100	190	190	210	210	130	130	200	200	130	130	180	180	80	80	80	80	131	131	130	130	90	90	55	55	115	115	195	195	147	147	340	177	190	164	255	255	233	233	130	130	190	145
Vak	100	100	190	190	210	210	210	130	210	210	180	130	180	180	350	80	110	110	131	131	159	159	90	90	55	55	115	115	195	195	147	147	340	177	190	164	255	255	233	233	130	130	190	145
Vak	100	100	190	190	210	210	210	130	210	210	130	130	180	180	80	80	80	80	131	131	130	130	90	90	55	55	115	115	195	195	147	147	340	177	190	164	255	255	233	233	130	130	190	145
Amo anka dhan	100	100	190	190	210	210	210	180	200	200	130	130	210	210	80	80	110	80	131	131	170	170	104	104	55	55	150	115	195	195	147	147	310	117	179	179	235	235	223	223	130	130	190	145
Amo anka dhan	100	100	190	190	210	210	210	180	200	200	130	130	210	210	80	80	110	110	131	131	170	170	104	104	55	55	150	115	195	195	147	147	310	117	179	179	235	235	223	223	130	130	190	145
Amo anka dhan	100	100	190	190	210	210	210	180	200	200	130	130	210	210	80	80	110	80	131	131	170	170	104	104	55	55	150	115	195	195	147	147	310	117	179	179	235	235	223	223	130	130	190	145
Amo anka dhan	100	100	190	190	210	210	210	180	200	200	130	130	210	210	80	80	110	80	131	131	170	170	104	104	55	55	150	115	195	195	147	147	310	117	179	179	235	235	223	223	130	130	190	145
Amo anka dhan	100	100	190	190	210	210	210	180	210	210	130	130	210	210	80	80	110	80	131	131	170	170	104	104	55	55	150	115	195	195	147	147	310	117	179	179	235	235	223	223	130	130	190	145
Tahung	130	130	190	190	210	210	210	130	210	210	130	130	190	190	80	80	110	80	131	131	159	159	135	135	55	55	115	115	195	195	147	147	340	177	208	179	235	235	250	250	130	130	190	145
Tahung	130	130	190	190	210	210	210	130	210	210	130	130	190	190	80	80	110	80	131	131	159	159	90	90	55	55	115	115	195	195	147	147	340	177	208	179	235	235	250	250	130	130	190	145
Tahung	130	130	190	190	210	210	210	130	210	210	130	130	190	190	80	80	110	80	131	131	159	159	90	90	55	55	115	115	195	195	147	147	340	177	208	179	235	235	250	250	130	130	190	145
Tahung	130	130	190	190	210	210	180	130	210	210	130	130	190	190	80	80	110	80	131	131	159	159	90	90	55	55	115	115	195	195	147	147	340	177	190	164	235	235	250	250	130	130	190	145
Tahung	130	130	190	190	210	210	180	130	210	210	130	130	180	180	80	80	110	80	131	131	159	159	90	90	55	55	115	115	195	195	147	147	340	177	190	164	235	235	250	250	130	130	190	145
Tasung	100	100	190	190	210	210	210	130	210	210	130	130	180	180	80	80	80	80	131	131	170	170	104	104	55	55	115	115	195	195	147	147	340	117	179	179	235	235	174	174	130	130	190	145
Tasung	100	100	190	190	210	210	210	130	210	210	130	130	180	180	80	80	100	80	131	131	170	170	104	104	55	55	115	115	220	220	147	147	340	117	179	179	255	255	174	174	130	130	174	145
Tasung	100	100	190	190	210	210	210	130	210	210	130	130	180	180	80	80	100	80	131	131	170	170	104	104	55	55	115	115	195	195	147	147	340	117	179	179	255	255	174	174	130	130	174	145
Tasung	100	100	190	190	210	210	210	130	210	210	130	130	180	180	80	80	100	80	131	131	170	170	104	104	55	55	115	115	220	220	147	147	340	117	179	179	255	255	174	174	130	130	190	145
Tasung	100	100	190	190	210	210	210	130	210	210	130	130	180	180	80	80	80	80	131	131	170	170	104	104	55	55	115	115	220	220	147	147	340	117	179	179	255	255	174	174	130	130	174	145
Dekung	130	130	190	190	210	210	180	130	210	210	130	130	180	180	80	80	100	80	168	168	159	159	90	90	55	55	115	115	195	195	147	147	340	177	208	179	235	235	233	233	130	130	190	145
Dekung	130	130	180	180	210	210	180	130	210	210	130	130	180	180	80	80	110	80	168	168	159	159	90	90	55	55	115	115	195	195	147	147	340	177	208	179	235	235	233	233	130	130	190	145
Dekung	130	130	190	190	210	210	180	130	210	210	130	130	180	180	80	80	80	80	168	168	159	159	90	90	55	55	115	115	195	195	147	147	340	177	208	179	235	235	233	233	130	130	190	145
Dekung	130	130	190	190	210	210	180	130	210	210	130	130	180	180	80	80	80	80	168	168	159	159	90	90	55	55	115	115	195	195	147	147	340	177	208	179	235	235	233	233	130	130	190	145
Dekung	130	130	180	180	210	210	180	130	210	210	130	130	210	180	80	80	110	80	168	168	159	159	90	90	55	55	115	115	195	195	147	147	340	177	208	179	235	235	233	233	130	130	190	145
Boleng ammo	130	130	180	180	400	210	180	130	210	210	180	130	210	180	350	80	110	80	168	168	159	159	215	135	55	55	115	115	220	220	147	147	340	177	208	179	235	235	233	233	130	130	190	145
Boleng ammo	130	130	180	180	400	210	180	130	210	210	180	130	210	180	350	80	80	80	168	168	159	159	215	135	55	55	115	115	220	195	147	147	340	177	208	179	235	235	233	233	130	130	190	145
Boleng ammo	130	130	180	180	400	210	180	130	210	210	130	130	210	180	350	80	110	80	168	168	159	159	215	135	55	55	115	115	220	195	147	147	340	177	208	179	235	235	233	233	130	130	190	145
Boleng ammo	130	130	180	180	400	210	180	130	210	210	130	130	210	180	350	80	80	80	168	168	159	159	215	135	55	55	115	115	220	220	147	147	340	177	208	179	235	235	233	233	130	130	190	145
Boleng ammo	130	130	180	180	400	210	180	130	210	210	130	130	210	180	80	80	80	80	168	168	159	159	90	90	55	55	115	115	220	220	147	147	340	177	208	179	235	235	233	233	130	130	190	145
Yarte	130	130	180	180	210	210	180	130	210	210	130	130	210	180	80	80	110	80	168	168	170	170	104	104	55	55	115	115	220	220	147	147	340	117	179	179	255	255	223	223	130	130	190	145
Yarte	130	130	180	180	210	210	180	130	210	210	130	130	210	180	80	80	110	80	168	168	170	170	104	104	55	55	115	115	220	220	147	147	340	117	179	179	235	235	223	223	130	130	190	145
Yarte	130	130	180	180	210	210	180	130	210	210	130	130	210	180	80	80	110	80	168	168	170	170	104	104	55	55	115	115	195	195	147	147	340	117	179	179	235	235	223	223	130	130	190	145
Yarte	130	130	180	180	210	210	180	130	210	210	130	130	210	180	80	80	110	80	168	168	170	170	135	104	55	55	115	115	220	220	147	147	340	117	179	179	235	235	223	223	130	130	190	145
Yarte	130	130	180	180	210	210	180	130	210	210	130	130	210	180	80	80	110	80	168	168	170	170	104	104	55	55	115	115	195	195	147	147	340	117	179	179	235	235	223	223	130	130	190	145
Gagau	130	130	190	190	210	210	180	130	210	210	130	130	210	180	80	80	110	80	168	168	170	170	135	90	55	55	115	115	200	200	147	147	340	117	190	190	235	235	223	223	130	130	145	145
Gagau	130	130	190	190	210	210	180	130	210	210	130	130	210	180	80	80	110	80	168	168	170	170	104	104	55	55	115	115	200	200	147	147	340	117	190	190	235	235	223	223	130	130	145	145
Gagau	130	130	190	190	210	210	180	130	210	210	130	130	210	180	80	80	110	80	168	168	170	170	104	104	55	55	115	115	200	200	147	147	340	117	190	190	235	235	223	223	168	168	145	145
Gagau	130	130	190	190	210	210	180	130	210	210	130	130	210	180	80	80	110	80	168	168	170	170	104	104	55	55	115	115	200	200	147	147	340	117	190	190	235	235	223	223	168	168	145	145
Gagau	130	130	190	190	210	210	180	130	210	210	130	130	210	180	80	80	110	80	168	168	170	170	104	104	55	55	115	115	200	200	147	147	340	117	190	190	235	235	223	223	168	168	145	145
Biruchuk	90	90	240	180	210	150	210	120	200	200	130	110	180	180	350	350	120	120	131	131	147	147	188	104	85	85	115	115	200	200	147	147	340	160	190	179	235	235	218	218	130	130	174	174
Biruchuk	90	90	240	180	210	150	210	120	200	200	130	110	180	180	350	350	120	120	131	131	147	147	188	104	85	85	115	115	200	200	147	147	340	160	190	179	235	235	218	218	130	130	174	174
Biruchuk	90	90	240	180	210	150	210	120	200	200	130	110	180	180	350	350	120	120	105	105	147	147	188	104	85	85	115	115	200	200	147	147	340	160	190	179	235	235	218	218	130	130	174	174
Biruchuk	90	90	240	180	210	150	210	120	200	200	130	110	180	180	350	350	120	120	105	105	147	147	188	104	85	85	115	115	200	200	147	147	340	160	190	179	235	235	218	218	130	130	174	174
Biruchuk	90	90	240	190	210	150	210	120	200	200	130	110	180	180	350	350	120	120	131	131	147	147	104	104	85	85	115	115	200	200	147	147	340	177	208	179	235	235	218	218	130	130	174	174
Kawnglawng	105	105	190	150	210	150	210	120	200	200	120	120	210	210	330	330	110	110	131	131	147	147	188	122	100	100	134	134	200	200	147	147	292	160	208	179	215	215	218	218	130	130	174	174
Kawnglawng	105	105	190	140	205	150	120	120	200	200	120	120	210	210	330	330	110	110	131	131	147	147	122	122	100	100	134	134	200	200	147	147	292	160	190	179	215	215	218	218	130	130	174	174
Kawnglawng	105	105	190	150	210	150	210	120	200	200	120	120	210	210	330	330	110	110	131	131	147	147	122	122	85	85	134	134	200	200	147	147	292	160	190	179	215	215	218	218	130	130	174	174
Kawnglawng	105	105	190	150	210	150	210	120	200	200	120	120	210	210	330	330	110	110	131	131	147	147	122	122	85	85	134	134	200	200	147	147	292	160	190	179	215	215	218	218	130	130	174	174
Kawnglawng	105	105	190	150	205	150	210	120	200	200	120	120	210	210	350	350	110	110	131	131	147	147	122	122	100	100	134	134	200	200	147	147	292	160	190	179	215	215	218	218	130	130	174	174
Fare	105	105	180	150	205	150	210	120	200	200	120	120	210	210	330	330	110	110	131	131	170	170	104	104	85	85	134	134	195	195	147	147	157	157	190	179	215	215	218	218	130	130	174	174
Fare	105	105	190	150	205	150	210	120	200	200	120	120	200	200	330	330	110	110	131	131	170	170	122	122	85	85	150	150	195	195	147	147	292	160	190	179	215	215	218	218	130	130	174	174
Fare	105	105	190	150	210	150	210	120	200	200	120	120	200	200	330	330	110	110	131	131	170	170	104	104	85	85	134	134	195	195	147	147	292	160	190	179	215	215	218	218	130	130	174	174
Fare	105	105	190	150	210	150	210	120	200	200	120	120	200	200	330	330	110	110	131	131	170	170	104	104	85	85	134	134	200	200	147	147	292	157	190	179	215	215	218	218	130	130	174	174
Fare	105	105	190	150	210	150	210	120	200	200	120	120	200	200	330	330	110	110	131	131	170	170	104	104	100	100	134	134	200	200	147	147	160	160	190	179	215	215	218	218	130	130	174	174
Kawnglawng tial	100	100	190	150	210	150	210	180	200	200	120	120	200	200	330	330	110	110	131	131	159	159	104	104	85	85	134	134	200	200	147	147	292	160	179	179	215	215	233	233	130	130	174	174
Kawnglawng tial	100	100	190	190	210	150	210	180	200	200	120	120	200	200	330	330	110	110	131	131	159	159	104	104	85	85	150	150	200	200	147	147	292	157	179	179	215	215	233	233	130	130	174	174
Kawnglawng tial	100	100	190	150	210	150	210	120	200	200	120	120	200	200	330	330	110	110	131	131	159	159	104	104	100	100	134	134	200	200	133	133	292	160	190	179	215	215	218	218	130	130	174	174
Kawnglawng tial	100	100	190	150	210	150	210	180	200	200	120	120	200	200	330	330	110	110	131	131	159	159	104	104	100	100	150	150	200	200	133	133	292	160	190	179	215	215	218	218	130	130	174	174
Kawnglawng tial	100	100	190	150	210	150	210	180	200	200	120	120	200	200	330	330	110	110	131	131	159	159	122	122	85	85	150	150	200	200	133	133	292	160	179	179	215	215	233	233	130	130	174	174
Buhban Langakthou	105	105	190	150	205	150	210	120	200	200	120	120	200	200	330	330	110	110	131	131	159	159	122	122	100	100	150	150	200	200	147	147	292	157	190	179	215	215	218	218	130	130	174	174
Buhban Langakthou	105	105	190	150	210	150	120	120	200	200	120	120	200	200	330	330	110	110	131	131	159	159	122	122	85	85	134	134	200	200	147	147	292	157	190	179	215	215	218	218	130	130	174	174
Buhban Langakthou	105	105	190	150	210	150	210	120	200	200	120	120	200	200	330	330	110	110	131	131	159	159	122	122	85	85	134	134	200	200	147	147	160	160	190	179	215	215	218	218	130	130	174	174
Buhban Langakthou	105	105	190	150	210	150	210	120	200	200	120	120	200	200	330	330	110	110	131	131	159	159	122	122	85	85	134	134	200	200	147	147	292	160	190	179	215	215	218	218	130	130	174	174
Buhban Langakthou	105	105	190	150	210	150	210	120	200	200	120	120	200	200	330	330	110	110	131	131	159	159	122	122	85	85	134	134	200	200	147	147	292	160	190	179	215	215	218	218	130	130	174	174
Laithangnu	105	105	190	150	210	150	210	120	200	200	120	120	210	210	330	330	110	110	131	131	159	159	122	122	85	85	134	134	200	200	147	147	292	160	190	179	215	215	218	218	130	130	174	174
Laithangnu	105	105	190	150	210	210	120	120	200	200	120	120	210	210	330	330	110	110	131	131	159	159	122	122	85	85	134	134	200	200	147	147	292	160	190	179	215	215	218	218	130	130	174	174
Laithangnu	105	105	190	190	210	150	210	120	200	200	120	120	210	210	330	330	110	110	131	131	159	159	122	122	85	85	134	134	200	200	147	147	292	160	190	179	215	215	218	218	130	130	174	174
Laithangnu	105	105	190	150	210	210	120	120	200	200	120	120	210	210	330	330	110	110	131	131	159	159	122	122	85	85	134	134	200	200	147	147	292	160	190	179	215	215	218	218	130	130	174	174
Laithangnu	105	105	190	150	210	150	210	180	200	200	120	120	210	210	330	330	110	110	131	131	159	159	122	122	85	85	134	134	200	200	147	147	292	157	190	179	215	215	218	218	130	130	174	174
Tai sanghar	105	105	190	140	205	150	180	90	200	200	120	120	210	210	330	330	110	110	131	131	159	159	122	122	85	85	134	134	200	200	147	147	292	160	179	179	215	215	233	233	130	130	174	174
Tai sanghar	105	105	190	140	210	150	180	90	200	200	120	120	210	210	330	330	110	110	131	131	159	159	122	122	85	85	134	134	195	195	147	147	160	160	179	179	215	215	233	233	130	130	174	174
Tai sanghar	105	105	190	140	205	150	180	90	200	200	120	120	210	210	330	330	110	110	131	131	159	159	122	122	85	85	134	134	195	195	147	147	292	160	179	179	215	215	233	233	130	130	174	174
Tai sanghar	105	105	190	140	205	150	180	90	200	200	120	120	210	210	330	330	110	110	131	131	159	159	122	122	85	85	134	134	195	195	147	147	292	160	179	179	215	215	233	233	130	130	174	174
Tai sanghar	105	105	190	140	205	150	180	90	200	200	120	120	210	210	330	330	110	110	131	131	159	159	122	122	85	85	134	134	195	195	147	147	160	160	179	179	215	215	233	233	130	130	174	174
Baimasa	105	105	190	140	210	150	180	90	200	200	120	120	210	210	330	330	110	110	131	131	159	159	188	122	85	85	150	150	195	195	147	147	292	160	190	179	215	215	218	218	130	130	174	174
Baimasa	105	105	190	140	210	150	180	90	200	200	120	120	210	210	330	330	110	110	131	131	159	159	188	122	85	85	150	150	195	195	147	147	160	160	190	179	215	215	218	218	130	130	174	174
Baimasa	105	105	190	190	210	150	180	90	200	200	120	120	200	200	330	330	110	110	131	131	159	159	188	122	85	85	150	150	195	195	147	147	160	160	190	179	215	215	218	218	130	130	174	174
Baimasa	105	105	190	140	210	150	180	90	200	200	120	120	210	210	330	330	110	110	131	131	159	159	188	122	85	85	150	150	195	195	147	147	292	160	190	179	215	215	218	218	130	130	174	174
Baimasa	105	105	190	190	210	150	180	90	200	200	120	120	210	210	330	330	110	110	131	131	159	159	188	122	85	85	150	150	195	195	147	147	292	160	190	179	215	215	218	218	130	130	174	174
Idaw	90	90	180	140	205	150	180	180	200	200	120	120	200	200	330	330	110	110	131	131	170	170	104	104	85	85	134	134	200	200	147	147	292	157	190	190	215	215	233	233	130	130	174	174
Idaw	135	135	180	140	205	150	180	180	200	200	120	120	200	200	330	330	110	110	131	131	170	170	104	104	85	85	134	134	200	200	147	147	292	157	190	190	215	215	233	233	130	130	174	174
Idaw	90	90	180	140	205	150	180	180	200	200	120	120	200	200	330	330	110	110	131	131	170	170	104	104	85	85	134	134	200	200	147	147	292	157	190	190	215	215	233	233	130	130	174	174
Idaw	135	135	180	140	205	150	180	180	200	200	120	120	200	200	330	330	110	110	131	131	170	170	104	104	85	85	134	134	200	200	147	147	292	157	190	190	215	215	233	233	130	130	174	174
Idaw	135	135	180	140	205	150	180	180	200	200	120	120	200	200	330	330	110	110	131	131	170	170	104	104	85	85	134	134	200	200	147	147	292	157	190	190	215	215	233	233	130	130	174	174
Mangbuh	100	100	180	140	205	150	180	90	200	200	120	120	190	190	330	330	110	110	131	131	159	159	122	122	100	100	134	134	200	200	147	147	292	160	190	179	215	215	218	218	130	130	174	174
Mangbuh	100	100	190	140	210	150	180	90	200	200	120	120	200	200	330	330	110	110	131	131	159	159	122	122	85	85	134	134	200	200	147	147	292	177	190	179	215	215	218	218	130	130	174	174
Mangbuh	100	100	190	140	210	150	180	90	200	200	120	120	200	200	330	330	110	110	131	131	159	159	122	122	85	85	134	134	200	200	147	147	292	177	190	179	215	215	218	218	130	130	174	174
Mangbuh	100	100	190	140	210	150	180	90	200	200	120	120	200	200	330	330	110	110	131	131	159	159	122	122	85	85	134	134	200	200	147	147	292	177	190	179	215	215	218	218	130	130	174	174
Mangbuh	100	100	190	140	210	150	180	90	200	200	120	120	200	200	330	330	110	110	131	131	159	159	188	122	85	85	134	134	200	200	147	147	292	177	190	179	215	215	218	218	130	130	174	174
Buhpui	100	100	190	140	210	150	110	90	200	200	120	120	190	190	330	330	110	110	131	131	159	159	188	122	100	100	134	134	200	200	147	147	177	177	179	179	215	215	218	218	130	130	174	174
Buhpui	100	100	190	140	210	150	120	90	200	200	120	120	200	200	330	330	110	110	131	131	159	159	188	122	100	100	134	134	200	200	147	147	177	177	190	190	215	215	218	218	130	130	174	174
Buhpui	100	100	190	140	210	150	120	90	200	200	120	120	200	200	330	330	110	110	131	131	159	159	188	122	100	100	134	134	200	200	147	147	177	177	179	179	215	215	218	218	130	130	174	174
Buhpui	100	100	190	140	210	150	120	90	200	200	120	120	190	190	330	330	110	110	131	131	159	159	188	122	100	100	134	134	200	200	147	147	177	177	179	179	215	215	218	218	130	130	174	174
Buhpui	100	100	190	140	210	150	120	90	200	200	120	120	190	190	330	330	110	110	131	131	159	159	188	122	100	100	134	134	200	200	147	147	177	177	179	179	215	215	218	218	130	130	174	174
Fazu	90	90	180	140	205	150	120	120	200	200	120	120	180	180	330	330	110	110	131	131	159	159	104	104	85	85	150	150	200	200	147	147	292	160	190	190	215	215	233	233	130	130	174	174
Fazu	90	90	180	140	205	150	120	120	200	200	120	120	180	180	330	330	110	110	131	131	159	159	104	104	85	85	150	150	200	200	147	147	292	160	190	190	215	215	233	233	130	130	174	174
Fazu	90	90	180	180	205	150	120	120	200	200	120	120	180	180	350	350	110	110	131	131	159	159	104	104	85	85	150	150	200	200	147	147	292	160	190	190	215	215	233	233	130	130	174	174
Fazu	90	90	180	180	205	150	120	120	200	200	120	120	180	180	350	350	110	110	131	131	159	159	104	104	85	85	150	150	200	200	147	147	292	160	190	190	215	215	233	233	130	130	174	174
Fazu	90	90	180	140	205	150	120	120	200	200	120	120	180	180	350	350	110	110	131	131	159	159	104	104	85	85	150	150	200	200	147	147	292	160	190	190	215	215	233	233	130	130	174	174
Jaia menil	80	80	180	170	210	210	210	120	200	200	130	130	160	160	350	350	120	120	131	131	159	159	200	144	130	130	115	115	200	200	147	147	275	177	179	179	244	244	250	250	130	130	205	174
Jaia menil	80	80	180	170	210	210	210	120	200	200	130	130	160	160	350	350	120	120	131	131	159	159	200	144	130	130	115	115	200	200	147	147	275	177	179	179	244	244	250	250	130	130	205	205
Jaia menil	80	80	180	170	210	210	210	120	200	200	130	130	160	160	350	350	120	120	131	131	159	159	200	144	130	130	115	115	200	200	147	147	275	177	179	179	244	244	250	250	130	130	205	205
Jaia menil	80	80	180	170	210	210	210	120	200	200	130	130	160	160	350	350	120	120	131	131	159	159	200	144	130	130	115	115	200	200	147	147	275	177	179	179	244	244	250	250	130	130	205	205
Jaia menil	80	80	180	170	210	210	210	120	200	200	130	130	160	160	350	350	120	120	131	131	159	159	200	144	130	130	115	115	200	200	147	147	275	177	179	179	244	244	250	250	130	130	205	205
Menil mibabaret	80	80	180	180	200	200	210	120	200	200	130	130	150	150	330	330	110	110	153	153	159	159	144	144	130	130	115	115	200	200	147	147	157	157	179	179	244	244	233	233	130	130	174	174
Menil mibabaret	90	90	180	180	200	200	200	160	200	200	130	130	200	200	330	330	100	100	153	153	159	159	117	117	85	85	150	150	200	200	147	147	275	177	179	179	215	215	233	233	130	130	174	174
Menil mibabaret	90	90	180	180	200	200	200	160	200	200	130	130	200	200	330	330	100	100	153	153	159	159	117	117	85	85	150	150	200	200	147	147	275	157	179	179	215	215	233	233	130	130	174	174
Menil mibabaret	90	90	180	180	200	200	200	160	200	200	130	130	200	200	330	330	100	100	153	153	159	159	117	117	85	85	150	150	200	200	147	147	275	157	179	179	215	215	233	233	130	130	174	174
Menil mibabaret	90	90	180	180	200	200	200	160	200	200	130	130	200	200	330	330	100	100	153	153	159	159	117	117	100	100	150	150	200	200	147	147	275	157	179	179	215	215	233	233	130	130	174	174
TN1	115	115	240	180	210	130	210	120	200	200	130	130	160	160	330	330	120	120	168	168	147	147	135	135	100	100	115	115	220	220	147	147	356	187	179	179	235	235	225	225	130	130	174	174
TN1	115	115	240	180	210	130	200	120	200	200	130	130	160	160	330	330	120	120	168	168	147	147	135	135	100	100	115	115	220	220	147	147	356	187	179	179	235	235	225	225	130	130	205	205
TN1	115	115	240	180	210	130	200	120	200	200	130	130	160	160	330	330	120	120	168	168	147	147	135	135	100	100	115	115	220	220	147	147	356	187	179	179	235	235	225	225	130	130	174	174
TN1	115	115	240	180	210	130	210	120	200	200	130	130	160	160	330	330	120	120	168	168	147	147	135	135	100	100	115	115	220	220	147	147	356	187	179	179	235	235	225	225	130	130	174	174
TN1	115	115	240	180	210	130	210	120	200	200	130	130	160	160	310	310	120	120	168	168	147	147	135	135	100	100	115	115	220	220	147	147	356	187	179	179	235	235	225	225	130	130	174	174
BM71	115	115	160	160	210	130	200	120	200	200	120	120	160	160	330	330	120	120	131	131	159	159	104	104	130	130	115	115	220	220	133	133	356	173	190	118	223	223	250	250	130	130	205	205
BM71	115	115	160	160	210	130	200	120	200	200	120	120	160	160	330	330	120	120	131	131	159	159	104	104	130	130	115	115	220	220	133	133	356	173	190	118	223	223	250	250	130	130	205	205
BM71	115	115	160	160	210	130	210	120	200	200	120	120	160	160	330	330	120	120	131	131	159	159	104	104	130	130	115	115	220	220	133	133	356	173	190	118	223	223	250	250	130	130	205	205
BM71	115	115	160	160	210	130	210	120	200	200	120	120	160	160	330	330	120	120	131	131	159	159	104	104	130	130	115	115	220	220	133	133	356	173	190	118	223	223	250	250	130	130	205	205
BM71	115	115	160	160	210	130	200	120	200	200	120	120	160	160	330	330	120	120	131	131	159	159	104	104	130	130	115	115	220	220	133	133	356	173	190	118	223	223	250	250	130	130	205	205
IR71033-121-15B	80	80	170	170	210	130	210	120	200	200	130	120	160	160	330	330	120	120	131	131	147	147	122	122	100	100	115	115	200	200	133	133	356	187	179	179	223	223	225	225	130	130	174	174
IR71033-121-15B	80	80	170	170	210	130	210	120	200	200	130	120	160	160	330	330	120	120	131	131	147	147	135	135	100	100	115	115	200	200	133	133	356	187	179	179	223	223	225	225	130	130	174	174
IR71033-121-15B	80	80	170	170	210	130	210	120	200	200	130	120	160	160	330	330	120	120	131	131	147	147	135	135	100	100	115	115	200	200	133	133	356	187	179	179	223	223	225	225	130	130	174	174
IR71033-121-15B	80	80	170	170	210	130	210	120	200	200	130	120	160	160	330	330	120	120	131	131	147	147	135	135	100	100	115	115	200	200	133	133	356	187	179	179	235	235	225	225	130	130	174	174
IR71033-121-15B	80	80	170	170	210	130	210	120	200	200	130	120	160	160	330	330	120	120	131	131	147	147	135	135	100	100	115	115	200	200	133	133	356	187	179	179	235	235	225	225	130	130	174	174
MO1	115	115	170	170	210	130	210	120	200	200	130	120	160	160	330	330	110	110	131	131	147	147	104	104	130	130	115	115	200	200	133	133	356	173	190	190	235	235	240	240	130	130	174	174
MO1	115	115	170	170	210	130	210	120	200	200	130	120	160	160	330	330	110	110	131	131	147	147	104	104	130	130	115	115	200	200	133	133	356	173	190	190	235	235	240	240	130	130	174	174
MO1	115	115	170	170	210	130	210	120	200	200	130	120	160	160	330	330	110	110	131	131	147	147	104	104	130	130	115	115	200	200	133	133	356	173	190	190	235	235	240	240	130	130	174	174
MO1	115	115	170	170	210	130	210	120	200	200	130	120	160	160	330	330	110	110	131	131	147	147	104	104	130	130	115	115	200	200	133	133	356	173	190	190	235	235	240	240	130	130	174	174
MO1	115	115	170	170	210	130	210	120	200	200	130	120	160	160	330	330	110	110	131	131	147	147	104	104	130	130	115	115	200	200	133	133	356	173	190	190	235	235	240	240	130	130	174	174
PTB33	80	80	170	170	210	130	210	160	200	200	130	120	160	160	330	330	110	110	131	131	159	159	135	135	100	100	115	115	220	220	133	133	356	173	164	164	223	223	225	225	130	130	205	205
PTB33	80	80	170	170	210	130	210	160	200	200	130	120	160	160	330	330	110	110	131	131	159	159	135	135	100	100	115	115	220	220	133	133	356	173	164	164	223	223	225	225	130	130	205	205
PTB33	80	80	170	170	210	130	210	160	200	200	130	120	160	160	330	330	110	110	131	131	159	159	135	135	100	100	115	115	220	220	133	133	356	173	164	164	223	223	225	225	130	130	205	205
PTB33	80	80	170	170	210	130	210	160	200	200	130	120	160	160	330	330	110	110	131	131	159	159	135	135	100	100	115	115	220	220	133	133	356	173	164	164	223	223	225	225	130	130	205	205
PTB33	80	80	170	170	210	130	210	160	200	200	130	120	160	160	330	330	110	110	131	131	159	159	122	122	100	100	115	115	220	220	133	133	356	173	164	164	223	223	225	225	130	130	205	205
CAUR1	120	120	200	200	210	210	200	120	210	210	120	120	170	170	350	350	120	120	131	131	159	159	117	117	105	105	115	115	220	220	147	147	160	160	213	213	235	235	262	262	130	130	174	174
CAUR1	120	120	200	200	210	210	210	120	210	210	120	120	170	170	350	350	120	120	131	131	159	159	117	117	105	105	115	115	220	220	147	147	160	160	213	213	235	235	262	262	130	130	174	174
CAUR1	120	120	200	200	210	210	120	120	210	210	120	120	170	170	350	350	120	120	131	131	147	147	117	117	105	105	115	115	220	220	147	147	160	160	213	213	235	235	262	262	130	130	205	174
CAUR1	120	120	200	200	210	210	120	120	210	210	120	120	170	170	350	350	120	120	131	131	147	147	117	117	105	105	115	115	220	220	147	147	160	160	213	179	235	235	262	262	130	130	174	174
CAUR1	120	120	200	200	210	210	120	120	210	210	120	120	170	170	350	350	120	120	131	131	147	147	117	117	105	105	115	115	220	220	147	147	160	160	213	179	235	235	262	262	130	130	174	174
Gomati	120	120	180	180	210	210	210	120	210	210	120	120	170	170	350	350	120	120	131	131	159	159	90	90	105	105	115	115	200	200	147	147	160	160	213	213	235	235	262	262	123	123	205	205
Gomati	120	120	200	200	210	210	210	120	210	210	120	120	170	170	350	350	120	120	131	131	159	159	90	90	105	105	115	115	200	200	147	147	160	160	233	233	235	235	262	262	123	123	205	205
Gomati	120	120	180	180	210	210	210	160	210	210	120	120	170	170	350	350	120	120	131	131	159	159	90	90	105	105	115	115	200	200	147	147	160	160	233	233	235	235	262	262	123	123	205	205
Gomati	120	120	180	180	210	210	210	160	210	210	120	120	170	170	350	350	120	120	131	131	159	159	90	90	105	105	115	115	200	200	147	147	160	160	233	233	235	235	262	262	123	123	205	205
Gomati	120	120	180	180	210	210	210	160	210	210	120	120	170	170	350	350	120	120	131	131	159	159	90	90	105	105	115	115	200	200	147	147	160	160	233	233	235	235	262	262	123	123	205	205
RCM9	120	120	200	200	210	210	210	160	210	210	120	120	170	170	350	350	100	100	168	168	147	147	117	117	105	105	115	115	220	220	147	147	160	160	233	233	235	235	262	262	130	130	174	174
RCM9	120	120	200	200	210	210	210	160	210	210	120	120	170	170	350	350	100	100	168	168	147	147	117	117	105	105	115	115	220	220	147	147	160	160	233	233	235	235	262	262	130	130	174	174
RCM9	120	120	200	200	210	210	210	160	210	210	120	120	170	170	350	350	120	120	168	168	159	159	117	117	105	105	115	115	220	220	147	147	160	160	233	179	235	235	262	262	130	130	174	174
RCM9	120	120	200	200	210	210	210	160	210	210	120	120	170	170	350	350	100	100	168	168	159	159	117	117	105	105	115	115	220	220	147	147	160	160	233	179	235	235	262	262	130	130	174	174
RCM9	120	120	200	200	210	210	210	160	210	210	120	120	170	170	350	350	100	100	168	168	159	159	117	117	105	105	115	115	220	220	147	147	160	160	233	179	235	235	262	262	130	130	174	174
RCM10	120	120	180	180	210	210	200	120	210	210	130	120	170	170	350	350	110	110	153	153	147	147	90	90	105	105	115	115	230	230	147	147	160	160	213	179	235	235	262	262	130	130	174	174
RCM10	120	120	200	180	210	210	200	120	210	210	130	120	170	170	350	350	110	110	168	153	159	159	90	90	105	105	115	115	230	220	147	147	190	160	213	179	235	235	262	262	130	130	205	174
RCM10	120	120	200	200	210	210	200	120	210	210	130	120	170	170	350	350	110	110	153	153	147	147	117	117	105	105	115	115	200	200	147	147	190	190	213	179	235	235	262	262	130	130	174	174
RCM10	90	90	200	200	210	210	200	120	210	210	130	120	170	170	350	350	110	110	153	153	159	159	117	117	105	105	115	115	200	200	147	147	190	190	213	179	235	235	262	262	130	130	174	174
RCM10	90	90	180	180	210	210	200	160	210	210	130	120	170	170	350	350	110	110	153	153	159	159	117	117	105	105	115	115	200	200	147	147	190	190	213	179	235	235	262	262	130	130	174	174
RCM13	120	120	200	200	210	210	210	160	210	210	120	120	170	170	350	350	120	120	131	131	159	159	117	117	105	105	90	90	200	200	147	147	160	160	200	200	275	275	179	179	130	130	205	205
RCM13	120	120	180	180	210	210	200	160	210	210	120	120	170	170	350	350	120	120	168	168	159	159	117	117	105	105	90	90	220	200	147	147	160	160	179	179	235	235	179	179	130	130	223	205
RCM13	120	120	200	200	210	210	200	160	210	210	120	120	170	170	350	350	120	120	168	168	159	159	117	117	105	105	90	90	200	200	147	147	160	160	179	179	235	235	179	179	123	123	205	205
RCM13	120	120	200	200	210	210	200	160	210	210	120	120	170	170	350	350	120	120	131	131	159	159	117	117	105	105	90	90	200	200	147	147	160	160	200	200	275	275	179	179	130	130	205	205
RCM13	120	120	200	200	210	210	200	160	210	210	120	120	170	170	350	350	120	120	131	131	159	159	117	117	105	105	90	90	200	200	147	147	160	160	179	179	275	275	179	179	130	130	205	205
