# Supplementary material for: Rice of Northeast India harbor rich genetic diversity as measured by SSR markers and Zn/Fe content
Source: BMC Genet. 2019 Oct 23;20:79. doi: 10.1186/s12863-019-0780-6 (PMC6806518; doi:10.1186/s12863-019-0780-6)
Supplement: Supplementary file 2 — Additional file 2. Pairwise Population Matrix of Nei Genetic Identity. [file 12863_2019_780_MOESM2_ESM.xlsx]

## Sheet: Sheet1
Additional file 2: Pairwise Population Matrix of Nei Genetic Identity
Kapongla	Ajaya	Phougak	Phouren amubi	Moirangphou	Langphou chakhao	Changlei	Taothabi	Kumbiphou	Tungou kakra	Moirangphou khonganbi	Takgie	Heido	Ekemai	Suko	Mulong	Lumre	Tangma tsuk	Revivle tsuk	Tsulu tsuk	Jakja tsuk	Mezamew	Uithao	Badalsali	Bokulbora	Kala joha	Sakua	Aampakhi	Bogaahoo	Suhagmani	Lokhamu	Aamda	Nali dhan	Vak	Amo anka dhan	Tahung	Tasung	Dekung	Boleng ammo	Yarte	Gagau	Biruchuk	Kawnglawng	Fare	Kawnglawng tial	Buhban Langakthou	Laithangnu	Tai sanghar	Baimasa	Idaw
1
0.69668	1
0.665367	0.533302	1
0.778489	0.764121	0.700049	1
0.707803	0.649147	0.600366	0.756612	1
0.738753	0.658613	0.699411	0.820815	0.688343	1
0.789411	0.65526	0.763079	0.78299	0.561256	0.735682	1
0.822903	0.6047	0.795678	0.723613	0.667074	0.653242	0.824978	1
0.659162	0.668172	0.558256	0.878249	0.711016	0.768223	0.726757	0.57965	1
0.853242	0.69944	0.646112	0.875738	0.737052	0.802746	0.763503	0.792956	0.790884	1
0.669338	0.617034	0.72956	0.834744	0.746358	0.744919	0.771484	0.710361	0.797406	0.688798	1
0.475352	0.3221	0.386318	0.406318	0.459724	0.330769	0.438711	0.547409	0.401579	0.412676	0.412064	1
0.402658	0.361773	0.417729	0.456942	0.533688	0.430702	0.417576	0.48415	0.494134	0.444743	0.514707	0.914472	1
0.379934	0.354357	0.359341	0.405314	0.432684	0.387446	0.467628	0.414045	0.455533	0.347609	0.38745	0.762657	0.735969	1
0.338742	0.416799	0.387474	0.444965	0.442195	0.383352	0.383228	0.386444	0.434277	0.369717	0.417925	0.751211	0.794794	0.803436	1
0.402898	0.392342	0.45858	0.458355	0.405684	0.412722	0.563133	0.510106	0.48021	0.364582	0.479859	0.767105	0.753421	0.81186	0.707027	1
0.330383	0.320123	0.445776	0.371298	0.334265	0.382094	0.520788	0.429856	0.408573	0.290879	0.401916	0.613834	0.608337	0.656137	0.555612	0.793333	1
0.291544	0.268762	0.386766	0.318664	0.339494	0.328228	0.452439	0.371086	0.389684	0.2396	0.400431	0.593799	0.591401	0.662231	0.557074	0.77146	0.928962	1
0.292358	0.233232	0.356399	0.282884	0.294019	0.292457	0.408224	0.393087	0.315378	0.255938	0.309357	0.565819	0.550415	0.611597	0.472306	0.719731	0.847178	0.893478	1
0.311678	0.301624	0.410189	0.352169	0.315713	0.360756	0.470443	0.394413	0.388893	0.272524	0.366416	0.635314	0.622278	0.687814	0.568237	0.810428	0.961972	0.874107	0.816503	1
0.277943	0.359234	0.426446	0.41045	0.35752	0.420129	0.437255	0.368534	0.438399	0.330546	0.408503	0.553211	0.637442	0.626187	0.584895	0.758321	0.874317	0.908147	0.865739	0.842165	1
0.253782	0.170001	0.321174	0.227387	0.215794	0.230072	0.312632	0.360292	0.18562	0.194918	0.213767	0.433941	0.394793	0.467026	0.357452	0.485961	0.533879	0.583311	0.697534	0.51527	0.565506	1
0.338377	0.285031	0.313969	0.339537	0.207689	0.267645	0.372181	0.349998	0.32327	0.338542	0.274125	0.365146	0.364341	0.347114	0.329374	0.337473	0.397629	0.427213	0.486077	0.374742	0.444129	0.667745	1
0.47317	0.279892	0.370124	0.387747	0.335048	0.403772	0.435497	0.472551	0.406021	0.456141	0.34332	0.53419	0.472597	0.3964	0.411125	0.399705	0.375317	0.409129	0.415024	0.357616	0.356428	0.547575	0.614466	1
0.501993	0.3469	0.405145	0.36939	0.379284	0.319176	0.482823	0.518784	0.370379	0.457923	0.247691	0.506977	0.448923	0.504857	0.409475	0.512103	0.456435	0.449003	0.50298	0.43326	0.441693	0.582484	0.616138	0.777502	1
0.307948	0.235405	0.328735	0.321364	0.196757	0.366864	0.28955	0.311731	0.25994	0.29526	0.268379	0.380374	0.38161	0.287468	0.305946	0.325946	0.386924	0.423289	0.497049	0.380112	0.464492	0.620411	0.782938	0.587618	0.435391	1
0.486146	0.352321	0.453889	0.346347	0.45151	0.343589	0.437609	0.527097	0.316421	0.403698	0.296656	0.505811	0.456338	0.46379	0.34816	0.482304	0.508873	0.505328	0.55257	0.486501	0.502744	0.597882	0.611179	0.668697	0.853771	0.514048	1
0.549544	0.383317	0.456652	0.411847	0.391941	0.384437	0.489273	0.561788	0.345335	0.465674	0.40059	0.518646	0.455533	0.381972	0.406643	0.430039	0.343087	0.344111	0.401167	0.324631	0.328413	0.478541	0.608193	0.796536	0.74033	0.593253	0.762957	1
0.309629	0.243792	0.468944	0.332117	0.305924	0.337104	0.327744	0.42339	0.25517	0.293757	0.294337	0.479395	0.484123	0.396482	0.441915	0.462155	0.440091	0.475064	0.60278	0.413729	0.507835	0.726744	0.71158	0.631717	0.626461	0.746083	0.611363	0.612425	1
0.491418	0.312233	0.296007	0.411248	0.417563	0.357675	0.409738	0.42921	0.434798	0.481824	0.332656	0.557961	0.484741	0.483942	0.460621	0.416629	0.346481	0.388487	0.384307	0.327499	0.32258	0.447199	0.553182	0.823065	0.753351	0.512376	0.67651	0.762696	0.57062	1
0.239467	0.217924	0.370627	0.270324	0.226744	0.27797	0.284556	0.355601	0.228315	0.239584	0.215354	0.386213	0.388927	0.409417	0.341524	0.446608	0.503273	0.53563	0.611949	0.504081	0.566388	0.809325	0.819298	0.572696	0.614666	0.769742	0.627076	0.465659	0.802272	0.432645	1
0.368118	0.31444	0.426112	0.410037	0.321728	0.539709	0.442223	0.431569	0.391459	0.410318	0.477488	0.481974	0.584362	0.34569	0.413194	0.424123	0.348385	0.31672	0.328192	0.339921	0.38816	0.419506	0.535429	0.577713	0.389225	0.603139	0.389406	0.552374	0.520711	0.37868	0.526074	1
0.411236	0.229329	0.375056	0.322218	0.318402	0.41113	0.402812	0.47469	0.304532	0.350948	0.407923	0.462742	0.434971	0.36861	0.326181	0.418688	0.368119	0.365595	0.382503	0.366013	0.315483	0.467441	0.45844	0.541105	0.396295	0.482963	0.421048	0.52309	0.428618	0.385353	0.479965	0.673736	1
0.44319	0.315818	0.472225	0.391236	0.335803	0.53446	0.490063	0.489694	0.367767	0.405323	0.414523	0.47149	0.475842	0.377095	0.371689	0.437551	0.362173	0.318933	0.364097	0.35422	0.338819	0.432502	0.532046	0.600591	0.447025	0.62311	0.477375	0.612625	0.542677	0.471584	0.517724	0.816575	0.753559	1
0.283462	0.257291	0.420762	0.342336	0.289072	0.422286	0.376903	0.425843	0.292397	0.349435	0.357547	0.487993	0.564268	0.36036	0.446205	0.421149	0.428268	0.416381	0.428389	0.416231	0.490236	0.598558	0.572464	0.517584	0.414062	0.606135	0.414061	0.472464	0.568356	0.333309	0.6581	0.870443	0.563403	0.684571	1
0.476874	0.322673	0.404609	0.416934	0.346825	0.558621	0.511799	0.49806	0.404588	0.457855	0.390293	0.459482	0.42196	0.483319	0.3916	0.438702	0.36948	0.338889	0.378833	0.382906	0.329055	0.48309	0.565703	0.641678	0.505224	0.554265	0.436808	0.571752	0.491057	0.513911	0.543021	0.772467	0.776636	0.855345	0.687616	1
0.420036	0.36797	0.422705	0.419433	0.34559	0.513175	0.41131	0.47024	0.35313	0.448257	0.437054	0.451951	0.505997	0.310757	0.359261	0.378028	0.298223	0.266515	0.278168	0.290052	0.339689	0.375478	0.455287	0.537081	0.401053	0.52924	0.441872	0.570818	0.495263	0.37992	0.479515	0.866229	0.665012	0.76583	0.73666	0.676415	1
0.405936	0.348023	0.318779	0.327799	0.283616	0.471793	0.396739	0.386616	0.304846	0.360895	0.291582	0.369709	0.353501	0.372639	0.371876	0.331745	0.282711	0.267036	0.303703	0.281245	0.25696	0.424924	0.531823	0.620727	0.466903	0.561827	0.435866	0.619234	0.467499	0.505656	0.483699	0.743336	0.701063	0.858314	0.635361	0.871782	0.677815	1
0.42934	0.324472	0.237602	0.297799	0.302775	0.422942	0.345623	0.369064	0.289817	0.37854	0.236403	0.415464	0.377968	0.373261	0.373607	0.32726	0.256141	0.255705	0.282866	0.260745	0.237939	0.45846	0.516614	0.694232	0.560411	0.510389	0.501108	0.64771	0.459736	0.619648	0.445019	0.626862	0.631262	0.712637	0.554091	0.743929	0.609467	0.884007	1
0.366773	0.394676	0.270365	0.373177	0.347179	0.517555	0.321844	0.329587	0.373005	0.441368	0.3095	0.410349	0.492941	0.351511	0.440843	0.307942	0.250391	0.224682	0.230805	0.259153	0.309126	0.342688	0.472207	0.578481	0.440336	0.502971	0.399144	0.537258	0.422009	0.493995	0.425362	0.790575	0.536136	0.705199	0.719297	0.704499	0.763151	0.831589	0.864312	1
0.429957	0.518863	0.447151	0.4986	0.40955	0.643588	0.504626	0.444567	0.500103	0.504866	0.482433	0.374704	0.462046	0.382427	0.476141	0.314535	0.27927	0.220035	0.215134	0.271208	0.299219	0.354825	0.436082	0.528601	0.353608	0.425707	0.303064	0.499062	0.399358	0.397217	0.390079	0.746591	0.527326	0.695239	0.673895	0.713771	0.700421	0.775701	0.739443	0.843367	1
0.270229	0.296926	0.371376	0.315909	0.326616	0.384545	0.370027	0.337135	0.293498	0.278235	0.329458	0.380751	0.436888	0.466137	0.394019	0.509517	0.522496	0.491607	0.458691	0.504795	0.538114	0.488542	0.427819	0.266411	0.423925	0.422203	0.460629	0.272788	0.48283	0.224875	0.531793	0.436262	0.432959	0.404588	0.425111	0.370116	0.395248	0.367605	0.37849	0.383864	0.382551	1
0.243266	0.27964	0.473016	0.375144	0.333968	0.287923	0.472692	0.370187	0.37084	0.251071	0.437122	0.468892	0.510071	0.494892	0.416937	0.632148	0.677741	0.642866	0.569496	0.65234	0.631031	0.49138	0.469289	0.249666	0.365147	0.370551	0.437327	0.285704	0.42301	0.268547	0.517998	0.32195	0.286516	0.29031	0.44152	0.255768	0.272878	0.170854	0.177659	0.204852	0.238099	0.534887	1
0.240381	0.29896	0.434913	0.376387	0.365392	0.312926	0.443786	0.371268	0.377176	0.301284	0.440558	0.550771	0.636567	0.536532	0.497427	0.656559	0.707163	0.683482	0.628228	0.653062	0.706671	0.505227	0.46243	0.242587	0.36814	0.390041	0.442703	0.284977	0.402221	0.271166	0.517046	0.463355	0.319059	0.338975	0.555881	0.298797	0.396851	0.202136	0.164069	0.298073	0.293624	0.499443	0.841139	1
0.227738	0.202702	0.325864	0.273171	0.253463	0.24177	0.434345	0.315353	0.303486	0.188564	0.313307	0.539308	0.525307	0.540275	0.474184	0.62471	0.70361	0.711421	0.62311	0.641531	0.649578	0.474774	0.402621	0.255221	0.364812	0.329172	0.412588	0.311948	0.367042	0.314116	0.394998	0.363617	0.27022	0.311958	0.470376	0.321236	0.281684	0.254343	0.233501	0.270029	0.276587	0.450959	0.689386	0.778693	1
0.29255	0.280244	0.474038	0.355354	0.309334	0.288545	0.526939	0.422512	0.34763	0.251613	0.41289	0.563674	0.549823	0.586519	0.467027	0.732432	0.782199	0.748431	0.664747	0.728227	0.685968	0.517819	0.403348	0.288618	0.412585	0.335135	0.484352	0.337569	0.381756	0.310531	0.457642	0.348665	0.338195	0.332745	0.421149	0.316019	0.300278	0.222055	0.206304	0.203133	0.239698	0.51228	0.873249	0.909724	0.829822	1
0.292149	0.287558	0.481305	0.350779	0.291121	0.295802	0.53344	0.431169	0.334189	0.259815	0.396853	0.538158	0.528105	0.5625	0.447065	0.707415	0.754598	0.702633	0.643605	0.730054	0.664776	0.57005	0.438702	0.292955	0.416585	0.343451	0.486232	0.346349	0.397717	0.317262	0.49591	0.33926	0.337254	0.344945	0.456473	0.32881	0.292178	0.240015	0.236486	0.220783	0.263837	0.503838	0.920544	0.844579	0.740374	0.932525	1
0.23637	0.153147	0.364688	0.239677	0.25075	0.189838	0.387043	0.354697	0.244941	0.189188	0.312445	0.580414	0.568448	0.465549	0.461195	0.589595	0.65313	0.632615	0.575208	0.6178	0.564412	0.515666	0.452844	0.344253	0.341729	0.393064	0.412023	0.377521	0.388668	0.371329	0.433012	0.408688	0.355272	0.388693	0.54013	0.355783	0.286977	0.32424	0.310173	0.296996	0.231875	0.376666	0.7928	0.757412	0.696572	0.79032	0.849062	1
0.307213	0.246044	0.388762	0.310857	0.31119	0.259175	0.479767	0.440597	0.330812	0.26862	0.366739	0.559594	0.538335	0.536013	0.44699	0.682448	0.753288	0.754576	0.74009	0.703736	0.717309	0.62196	0.529617	0.312282	0.427574	0.443184	0.499619	0.372657	0.451353	0.331138	0.581431	0.376933	0.365604	0.388899	0.529327	0.37742	0.296685	0.300362	0.258716	0.247288	0.22095	0.451976	0.756943	0.791479	0.717207	0.788486	0.827006	0.847784	1
0.197351	0.249803	0.336812	0.306943	0.311983	0.287281	0.337694	0.23775	0.346215	0.246809	0.338823	0.50926	0.599185	0.501056	0.530008	0.52741	0.588691	0.5587	0.483621	0.559499	0.576058	0.386177	0.373719	0.217066	0.284007	0.322162	0.327792	0.266669	0.313471	0.29851	0.325778	0.335168	0.190557	0.269765	0.430469	0.226391	0.237108	0.2006	0.228201	0.332374	0.364916	0.443576	0.645527	0.788929	0.739395	0.74305	0.65475	0.682645	0.598529	1
0.250948	0.238965	0.375328	0.282643	0.268186	0.251933	0.456758	0.323913	0.336464	0.21008	0.316537	0.465191	0.459009	0.560037	0.419634	0.663432	0.734405	0.70086	0.624361	0.699132	0.643707	0.457436	0.370151	0.232572	0.393076	0.26753	0.439371	0.297932	0.306317	0.289204	0.39112	0.270023	0.285917	0.296596	0.35428	0.324082	0.219372	0.244535	0.236879	0.212938	0.240804	0.473679	0.788482	0.780621	0.832985	0.888891	0.848118	0.779203	0.770508	0.754411
0.270098	0.260627	0.4004	0.344479	0.32423	0.263555	0.481676	0.349717	0.374807	0.232347	0.376423	0.431478	0.417675	0.527214	0.3807	0.610397	0.680697	0.647745	0.566805	0.66097	0.599782	0.40897	0.353202	0.224669	0.382387	0.247243	0.428086	0.287668	0.276521	0.254546	0.348862	0.307133	0.306076	0.313222	0.380704	0.364188	0.258448	0.2579	0.241849	0.228509	0.234712	0.444655	0.770371	0.720808	0.776664	0.815634	0.778111	0.698526	0.691618	0.618457
0.329099	0.252465	0.390461	0.320221	0.364575	0.327887	0.436441	0.350414	0.349905	0.249439	0.391353	0.602185	0.608215	0.562662	0.546159	0.58187	0.643644	0.647755	0.600419	0.622811	0.613855	0.461636	0.448521	0.325287	0.411918	0.416447	0.49842	0.389655	0.432613	0.399741	0.385401	0.35138	0.308725	0.38726	0.383264	0.295316	0.252659	0.292671	0.323435	0.307049	0.329291	0.594874	0.596336	0.651384	0.736561	0.687951	0.654063	0.646641	0.667776	0.75976
0.320856	0.318536	0.322114	0.346722	0.292631	0.396448	0.368577	0.386537	0.271087	0.321012	0.266351	0.351565	0.332465	0.374714	0.265136	0.444493	0.401581	0.369138	0.343728	0.397947	0.387772	0.366116	0.220709	0.282077	0.348955	0.340518	0.339774	0.262517	0.367702	0.286215	0.328467	0.375376	0.421747	0.40485	0.399921	0.437206	0.366155	0.357659	0.377807	0.350726	0.284255	0.523522	0.326816	0.305027	0.371208	0.384708	0.389505	0.317551	0.313797	0.262369
0.169188	0.127246	0.211028	0.180057	0.227951	0.221322	0.27116	0.211028	0.208562	0.117977	0.226341	0.415948	0.404037	0.420744	0.38337	0.483262	0.623971	0.615626	0.471247	0.594077	0.499852	0.442826	0.347357	0.368161	0.333439	0.397408	0.366196	0.272657	0.361125	0.36448	0.376321	0.340491	0.379833	0.362707	0.396731	0.329902	0.281207	0.336732	0.37264	0.339989	0.243773	0.470325	0.461207	0.500225	0.593742	0.576674	0.519087	0.54446	0.459544	0.582379
0.187179	0.198214	0.150331	0.200343	0.271245	0.19543	0.196703	0.265584	0.162441	0.224725	0.171392	0.277185	0.299124	0.21915	0.226047	0.257588	0.300494	0.277284	0.245974	0.287044	0.273939	0.367586	0.370211	0.325619	0.358907	0.30858	0.34457	0.23024	0.375095	0.23405	0.444558	0.336556	0.356945	0.296312	0.381064	0.324381	0.357213	0.374668	0.453492	0.446595	0.332264	0.532064	0.391844	0.327378	0.313694	0.321722	0.310486	0.298167	0.272355	0.255197
0.232275	0.291279	0.265096	0.294406	0.265732	0.238095	0.34484	0.309278	0.258601	0.269081	0.263856	0.334139	0.357878	0.371204	0.324454	0.347629	0.358037	0.308216	0.251452	0.344285	0.310469	0.311242	0.360115	0.158264	0.275561	0.271923	0.2722	0.161873	0.27855	0.152862	0.330397	0.277655	0.22664	0.228084	0.325067	0.248386	0.224787	0.178429	0.175017	0.216186	0.284176	0.531781	0.458909	0.4347	0.483303	0.436725	0.412416	0.31208	0.328991	0.445562
0.387432	0.272964	0.23588	0.300976	0.370448	0.301124	0.326613	0.416555	0.238951	0.375117	0.2207	0.436025	0.37912	0.353846	0.223762	0.326429	0.298244	0.261688	0.257063	0.284798	0.220564	0.268224	0.210372	0.237638	0.338254	0.168479	0.329141	0.246871	0.219051	0.23945	0.217503	0.26611	0.321803	0.276127	0.288184	0.312077	0.284643	0.208469	0.244987	0.236796	0.206003	0.392933	0.281069	0.33601	0.416216	0.360651	0.338115	0.283311	0.296608	0.323915
0.21323	0.229121	0.231695	0.337303	0.317257	0.317321	0.317386	0.216584	0.33676	0.225883	0.295328	0.279649	0.340045	0.321155	0.257858	0.396299	0.42177	0.396629	0.311739	0.407167	0.394129	0.327253	0.343088	0.192826	0.263473	0.282165	0.300299	0.147568	0.329762	0.179604	0.372374	0.312854	0.241342	0.262568	0.356971	0.284292	0.256317	0.203991	0.213825	0.250326	0.215229	0.449453	0.549932	0.450899	0.530906	0.476615	0.465301	0.407288	0.36944	0.380958
0.317282	0.183536	0.185598	0.290794	0.370258	0.283413	0.321264	0.321034	0.315051	0.279944	0.249998	0.422908	0.405424	0.369042	0.226278	0.399934	0.376679	0.352297	0.347928	0.362529	0.3253	0.362706	0.29437	0.323426	0.418817	0.205229	0.408724	0.300974	0.30104	0.319943	0.299233	0.281172	0.30117	0.342891	0.298416	0.354572	0.263616	0.250035	0.310891	0.252453	0.205898	0.320104	0.370191	0.362922	0.422981	0.405196	0.391705	0.364799	0.367923	0.328807
0.470877	0.375906	0.253419	0.41891	0.32615	0.314337	0.47322	0.433736	0.36533	0.500248	0.323847	0.379308	0.374838	0.320696	0.283236	0.375774	0.363329	0.331902	0.364032	0.333951	0.363582	0.334512	0.434099	0.422238	0.482398	0.359925	0.418402	0.410956	0.331295	0.403848	0.325507	0.356847	0.380097	0.341261	0.3227	0.387998	0.337262	0.328955	0.384908	0.337247	0.287237	0.525296	0.353027	0.323652	0.307167	0.343564	0.34922	0.312286	0.339454	0.240818
0.421722	0.394611	0.272518	0.43776	0.249048	0.35768	0.522805	0.384445	0.414099	0.421928	0.342401	0.340233	0.311056	0.358023	0.265469	0.38544	0.318636	0.287922	0.273148	0.2897	0.307241	0.277931	0.326378	0.372601	0.460161	0.260363	0.353	0.353542	0.268157	0.383711	0.23075	0.307182	0.360258	0.376466	0.249227	0.411231	0.255746	0.369918	0.368336	0.285735	0.297065	0.431633	0.260821	0.233848	0.290058	0.312436	0.31891	0.247487	0.267061	0.215932
0.397066	0.389328	0.167323	0.334482	0.24217	0.258367	0.396526	0.339568	0.319062	0.397259	0.24046	0.353684	0.336401	0.281603	0.28963	0.351066	0.33765	0.306356	0.336095	0.308248	0.331806	0.312009	0.38163	0.386719	0.455449	0.314927	0.396102	0.404348	0.281921	0.378152	0.283536	0.33351	0.427431	0.336405	0.292771	0.357804	0.357985	0.400154	0.456166	0.397316	0.341851	0.443362	0.285914	0.271028	0.28385	0.296857	0.30392	0.285317	0.309026	0.198515
0.330198	0.359031	0.199948	0.352368	0.186427	0.331493	0.451141	0.26309	0.3518	0.325116	0.293092	0.275909	0.302975	0.316143	0.337271	0.394678	0.390577	0.356671	0.36272	0.381409	0.389735	0.341869	0.388738	0.368419	0.386396	0.367079	0.31894	0.341311	0.296261	0.301257	0.324618	0.409198	0.443512	0.408225	0.36747	0.451356	0.344973	0.450792	0.468106	0.439153	0.387658	0.487021	0.346458	0.310805	0.338964	0.362663	0.368993	0.313623	0.327077	0.27858
0.395237	0.367227	0.279786	0.401677	0.185241	0.312851	0.488704	0.356091	0.386494	0.39543	0.303241	0.323753	0.299898	0.339948	0.300985	0.397578	0.395741	0.362687	0.336558	0.364926	0.370246	0.269208	0.314521	0.368994	0.437014	0.262562	0.355861	0.37947	0.239239	0.385779	0.2049	0.280007	0.27755	0.292889	0.244737	0.324974	0.323455	0.315902	0.339278	0.286955	0.260205	0.392278	0.289686	0.264226	0.333693	0.343678	0.349985	0.309414	0.316749	0.225721
[truncated: 16 more columns]
