# Supplementary material for: Rice of Northeast India harbor rich genetic diversity as measured by SSR markers and Zn/Fe content
Source: BMC Genet. 2019 Oct 23;20:79. doi: 10.1186/s12863-019-0780-6 (PMC6806518; doi:10.1186/s12863-019-0780-6)
Supplement: Supplementary file 3 — Additional file 3. Pairwise Population Fst Values. [file 12863_2019_780_MOESM3_ESM.xlsx]

## Sheet: Sheet1
Additional file 3: Pairwise Population Fst Values
Kapongla	Ajaya	Phougak	Phouren amubi	Moirangphou	Langphou chakhao	Changlei	Taothabi	Kumbiphou	Tungou kakra	Moirangphou khonganbi	Takgie	Heido	Ekemai	Suko	Mulong	Lumre	Tangma tsuk	Revivle tsuk	Tsulu tsuk	Jakja tsuk	Mezamew	Uithao	Badalsali	Bokulbora	Kala joha	Sakua	Aampakhi	Bogaahoo	Suhagmani	Lokhamu	Aamda	Nali dhan	Vak	Amo anka dhan	Tahung	Tasung	Dekung	Boleng ammo	Yarte	Gagau	Biruchuk	Kawnglawng	Fare	Kawnglawng tial	Buhban Langakthou	Laithangnu	Tai sanghar	Baimasa	Idaw
0
0.63322	0
0.647605	0.749512	0
0.554043	0.586248	0.625461	0
0.677778	0.745333	0.753666	0.642857	0
0.569444	0.661157	0.611487	0.48746	0.661111	0
0.449802	0.584064	0.49808	0.445882	0.682678	0.483328	0
0.529762	0.695589	0.530571	0.622754	0.695425	0.650166	0.428065	0
0.660473	0.666857	0.686689	0.372611	0.619139	0.482596	0.453438	0.685465	0
0.479928	0.685476	0.706679	0.423257	0.688725	0.518978	0.470045	0.570115	0.529347	0
0.690263	0.745832	0.641281	0.519424	0.68515	0.611228	0.497038	0.665107	0.476511	0.694737	0
0.712739	0.769956	0.704169	0.710738	0.712037	0.726242	0.644091	0.65823	0.70295	0.739918	0.730296	0
0.650881	0.688025	0.61281	0.625693	0.596683	0.605525	0.57502	0.554859	0.565041	0.622543	0.585269	0.164169	0
0.753418	0.765391	0.74615	0.731785	0.759615	0.707515	0.630141	0.714767	0.665337	0.760845	0.737201	0.398506	0.393633	0
0.695082	0.652903	0.674192	0.624659	0.648026	0.626012	0.623432	0.655738	0.616855	0.673299	0.648679	0.366126	0.293416	0.322219	0
0.686298	0.678313	0.633942	0.634896	0.691374	0.648843	0.529409	0.599229	0.585356	0.681007	0.683519	0.386065	0.353424	0.33837	0.416859	0
0.676488	0.669439	0.6142	0.646078	0.681282	0.62378	0.511767	0.595349	0.588562	0.679009	0.668002	0.452351	0.413676	0.418304	0.485905	0.308283	0
0.715919	0.714855	0.668309	0.69338	0.694245	0.673144	0.571862	0.645815	0.615555	0.724425	0.68578	0.484112	0.440353	0.427527	0.498206	0.34969	0.117208	0
0.694154	0.698652	0.652301	0.679087	0.700613	0.660301	0.57639	0.614138	0.630764	0.692675	0.706133	0.487862	0.472243	0.463173	0.529387	0.387457	0.219142	0.180035	0
0.682959	0.67594	0.630848	0.65415	0.687501	0.635928	0.54731	0.612114	0.599661	0.68503	0.683071	0.452964	0.438591	0.419891	0.484783	0.308278	0.0784165	0.199405	0.262871	0
0.668877	0.607711	0.589096	0.58233	0.633911	0.563748	0.531786	0.591057	0.540534	0.616802	0.625757	0.494053	0.405094	0.462764	0.454638	0.362893	0.188391	0.147183	0.209384	0.239861	0
0.734194	0.757146	0.684001	0.723515	0.775303	0.730912	0.668359	0.64913	0.747003	0.76024	0.760176	0.576283	0.57626	0.575993	0.603263	0.527203	0.48791	0.474747	0.383028	0.500835	0.465662	0
0.721874	0.73551	0.694907	0.709715	0.779428	0.739872	0.637237	0.693408	0.715684	0.721347	0.773802	0.637191	0.607616	0.667942	0.625089	0.64857	0.578462	0.584865	0.563041	0.601275	0.555188	0.450113	0
0.735398	0.795676	0.743978	0.729372	0.80036	0.741922	0.655336	0.714723	0.722199	0.73198	0.762006	0.633115	0.578108	0.699466	0.671113	0.658035	0.653907	0.64924	0.639465	0.654827	0.630153	0.573961	0.538619	0
0.724338	0.747495	0.742246	0.747443	0.786601	0.796449	0.676705	0.685409	0.717957	0.735958	0.847979	0.628668	0.596715	0.645436	0.668388	0.640133	0.627806	0.654342	0.601727	0.643687	0.599229	0.561188	0.574876	0.463933	0
0.68844	0.736031	0.693056	0.690458	0.761896	0.699033	0.662152	0.71081	0.699487	0.71966	0.770228	0.630263	0.577398	0.678494	0.629204	0.652109	0.579871	0.581485	0.542691	0.591318	0.532718	0.440139	0.344995	0.532387	0.630237	0
0.744282	0.777799	0.742011	0.778824	0.7946	0.819762	0.73139	0.692925	0.768883	0.79707	0.855019	0.645616	0.598259	0.691603	0.706177	0.659916	0.615941	0.641314	0.589406	0.631852	0.581919	0.569583	0.589169	0.577428	0.464838	0.59648	0
0.546691	0.595773	0.523476	0.573822	0.61167	0.592254	0.509869	0.494663	0.623661	0.57147	0.612644	0.489631	0.490128	0.597834	0.540548	0.552514	0.5614	0.578991	0.5538	0.580474	0.560091	0.51152	0.438661	0.316431	0.394979	0.413994	0.367514	0
0.655507	0.672064	0.57943	0.620759	0.6654	0.643468	0.61535	0.583148	0.648437	0.656746	0.68797	0.495224	0.463339	0.57292	0.489469	0.513042	0.502365	0.500304	0.427594	0.525344	0.458239	0.317353	0.369948	0.415293	0.453594	0.323174	0.485954	0.374376	0
0.771429	0.794712	0.785063	0.73324	0.789387	0.762858	0.667338	0.758788	0.70661	0.70963	0.802555	0.648451	0.592539	0.666281	0.645609	0.68172	0.667485	0.660524	0.654423	0.674816	0.652629	0.656971	0.602439	0.423548	0.538927	0.574365	0.632907	0.371943	0.472438	0
0.811893	0.791519	0.751597	0.768469	0.827938	0.773124	0.716529	0.737334	0.766648	0.803989	0.812571	0.661993	0.622647	0.688059	0.657195	0.633263	0.555789	0.555305	0.511214	0.560711	0.510779	0.317895	0.371948	0.607295	0.62489	0.395779	0.621569	0.539034	0.302585	0.729936	0
0.782915	0.837416	0.787306	0.773359	0.844908	0.699887	0.663897	0.786599	0.735695	0.805647	0.752507	0.694247	0.520396	0.736342	0.62935	0.643514	0.62264	0.657019	0.652051	0.639948	0.591965	0.621155	0.594997	0.642758	0.742257	0.56329	0.758146	0.469426	0.538466	0.758382	0.689494	0
0.519059	0.612375	0.53872	0.562012	0.597365	0.510446	0.47836	0.477819	0.547432	0.550827	0.544841	0.461758	0.457773	0.526821	0.509649	0.469356	0.464226	0.481523	0.469241	0.481251	0.508215	0.418	0.435419	0.40304	0.508075	0.412044	0.513496	0.3637	0.423663	0.521448	0.451254	0.34167	0
0.530015	0.625746	0.530493	0.563704	0.629011	0.486187	0.477627	0.516117	0.551335	0.574489	0.569443	0.501603	0.460767	0.563145	0.53185	0.496484	0.50079	0.537899	0.508665	0.515115	0.516441	0.494206	0.43618	0.419235	0.548088	0.361651	0.550554	0.331571	0.396953	0.505592	0.467758	0.256069	0.216765	0
0.766611	0.791273	0.708204	0.738235	0.769591	0.695433	0.666555	0.713798	0.728709	0.763032	0.745343	0.630224	0.487291	0.663826	0.567917	0.593126	0.546558	0.563908	0.558618	0.559415	0.498887	0.449675	0.52695	0.634148	0.678764	0.517853	0.677948	0.493988	0.468781	0.738899	0.526726	0.3476	0.385896	0.348871	0
0.647336	0.735851	0.678056	0.668491	0.726185	0.587429	0.556422	0.64536	0.645836	0.661723	0.689471	0.598362	0.58724	0.605951	0.576565	0.58777	0.572286	0.606032	0.577429	0.576928	0.590276	0.53822	0.509148	0.523267	0.605749	0.511626	0.654752	0.439496	0.49954	0.610219	0.58424	0.428256	0.229477	0.197182	0.465742	0
0.669644	0.741881	0.707801	0.686883	0.750021	0.649752	0.624726	0.675243	0.697714	0.693021	0.712838	0.62833	0.521156	0.695081	0.606693	0.615679	0.599382	0.632042	0.626668	0.615076	0.569923	0.578527	0.569515	0.576771	0.648664	0.533813	0.646332	0.425548	0.498265	0.66619	0.620427	0.335332	0.327913	0.269239	0.455534	0.451001	0
0.702679	0.755784	0.713184	0.740403	0.760915	0.652959	0.636453	0.724989	0.71916	0.745721	0.732035	0.697697	0.656751	0.707903	0.622933	0.660982	0.635782	0.656923	0.636434	0.644934	0.638044	0.593701	0.540524	0.571516	0.642751	0.534136	0.646152	0.39424	0.518206	0.636943	0.641345	0.463379	0.297671	0.202823	0.536504	0.252534	0.457375	0
0.593411	0.653687	0.677293	0.649967	0.662176	0.602402	0.587813	0.620143	0.642913	0.614177	0.722525	0.569415	0.569515	0.615532	0.549437	0.614566	0.597794	0.613178	0.596692	0.613902	0.608114	0.507348	0.474967	0.394972	0.498778	0.476286	0.542658	0.346687	0.467259	0.467206	0.542896	0.472362	0.300613	0.30133	0.483072	0.330244	0.429738	0.201782	0
0.708949	0.730825	0.745505	0.717089	0.738379	0.632042	0.655413	0.732336	0.673978	0.689489	0.7384	0.618526	0.560072	0.675947	0.558729	0.645888	0.621252	0.650246	0.648539	0.631224	0.585724	0.59602	0.551363	0.556874	0.631834	0.559482	0.676292	0.455058	0.54103	0.637758	0.64096	0.385994	0.39021	0.329497	0.418336	0.409122	0.378809	0.308626	0.206682	0
0.680246	0.63398	0.645778	0.625784	0.711515	0.520148	0.544424	0.685434	0.585685	0.655296	0.637784	0.629585	0.568313	0.636342	0.513532	0.624145	0.592341	0.635365	0.64752	0.607287	0.573777	0.596546	0.577002	0.609506	0.684655	0.592117	0.708765	0.469648	0.542584	0.678585	0.668108	0.44704	0.388421	0.321376	0.469991	0.408102	0.439571	0.362299	0.327463	0.266754	0
0.691433	0.697005	0.659774	0.669248	0.699532	0.642237	0.594254	0.639266	0.665991	0.682267	0.709764	0.603935	0.562631	0.602989	0.580656	0.555127	0.497588	0.541235	0.555011	0.524597	0.497053	0.519091	0.570488	0.696515	0.627527	0.574247	0.63739	0.601061	0.495073	0.710021	0.561175	0.618515	0.449609	0.520946	0.561138	0.593333	0.595293	0.605047	0.555175	0.568222	0.569407	0
0.7543	0.739514	0.645849	0.676509	0.728084	0.710243	0.562695	0.669441	0.651659	0.742066	0.701702	0.608428	0.526024	0.599092	0.600117	0.512559	0.420122	0.474166	0.515728	0.453875	0.462301	0.557036	0.596496	0.734153	0.710547	0.660492	0.699528	0.622878	0.574024	0.758918	0.635772	0.702035	0.538872	0.576264	0.571459	0.671394	0.672586	0.737417	0.662662	0.689475	0.65215	0.543401	0
0.714555	0.685251	0.594858	0.639914	0.680251	0.651061	0.535909	0.627113	0.606002	0.680699	0.657472	0.48052	0.384348	0.498259	0.489751	0.430387	0.347028	0.384256	0.419069	0.399061	0.343071	0.493598	0.549665	0.692882	0.661472	0.592129	0.641079	0.582395	0.53379	0.70676	0.572077	0.573704	0.492514	0.509146	0.482652	0.608457	0.569722	0.676554	0.637861	0.614781	0.607714	0.496099	0.271917	0
0.733258	0.744896	0.671098	0.698511	0.734908	0.695201	0.560092	0.659194	0.657516	0.732617	0.722591	0.522026	0.477737	0.509507	0.526157	0.462467	0.362377	0.356404	0.4223	0.414526	0.396043	0.542786	0.575462	0.703224	0.663628	0.605247	0.66815	0.585141	0.545964	0.6936	0.623346	0.624776	0.509561	0.527258	0.526906	0.606903	0.618719	0.658046	0.597618	0.5947	0.588294	0.533906	0.43763	0.30138	0
0.735092	0.732871	0.639079	0.686465	0.741456	0.703599	0.530599	0.643625	0.663466	0.735423	0.717865	0.534975	0.485948	0.526516	0.561765	0.409889	0.311294	0.361605	0.433294	0.375564	0.408373	0.526982	0.620771	0.719563	0.688548	0.663463	0.675171	0.604128	0.582123	0.739325	0.652687	0.687906	0.502984	0.550659	0.600622	0.650238	0.659043	0.719277	0.660223	0.690596	0.651789	0.536794	0.264831	0.167587	0.299242	0
0.773813	0.761712	0.667313	0.720101	0.790334	0.732441	0.557173	0.670198	0.706899	0.764264	0.766838	0.615212	0.550507	0.607356	0.624295	0.489563	0.378503	0.461757	0.49926	0.420632	0.471845	0.52725	0.629303	0.757461	0.725081	0.685623	0.714313	0.623632	0.597085	0.774788	0.655472	0.722112	0.531378	0.573571	0.591438	0.669186	0.691513	0.743784	0.673757	0.710113	0.663394	0.59237	0.201543	0.285366	0.423311	0.180595	0
0.810482	0.828696	0.741645	0.778766	0.815532	0.786216	0.648309	0.728341	0.746545	0.811222	0.809513	0.591882	0.52674	0.652053	0.616585	0.586296	0.46861	0.50956	0.553751	0.518492	0.538969	0.587729	0.616009	0.743154	0.763831	0.666949	0.756364	0.606185	0.609419	0.75829	0.685285	0.709737	0.525087	0.55014	0.554624	0.648799	0.72419	0.704165	0.648824	0.7093	0.714173	0.659586	0.395893	0.381585	0.456767	0.403734	0.400418	0
0.715812	0.723251	0.653652	0.685326	0.722708	0.698681	0.550416	0.620528	0.642445	0.711237	0.716999	0.531801	0.489199	0.558749	0.568337	0.467048	0.348039	0.363826	0.371335	0.403046	0.384856	0.434298	0.550551	0.692436	0.670665	0.610911	0.647901	0.578013	0.536281	0.708097	0.564759	0.666811	0.483683	0.518697	0.521597	0.615119	0.647149	0.678812	0.633721	0.660807	0.660732	0.57174	0.378066	0.304714	0.37641	0.347059	0.332028	0.297084	0
0.853286	0.848887	0.795737	0.821385	0.840092	0.791068	0.711957	0.802675	0.758575	0.843664	0.856518	0.639287	0.528516	0.632892	0.579408	0.636983	0.540545	0.581963	0.639703	0.584991	0.541939	0.678401	0.697189	0.835749	0.803079	0.715317	0.818541	0.679529	0.650208	0.796297	0.752316	0.77773	0.628412	0.638954	0.663055	0.724494	0.754787	0.774113	0.683644	0.674217	0.647983	0.63659	0.580646	0.326726	0.444949	0.466355	0.632816	0.611979	0.576457	0
0.768691	0.761755	0.696391	0.739392	0.771944	0.731074	0.579935	0.699778	0.673793	0.764306	0.770542	0.595263	0.563496	0.546412	0.58705	0.470275	0.350931	0.402638	0.465924	0.401711	0.44238	0.584144	0.64461	0.767288	0.708764	0.692626	0.713157	0.634219	0.618462	0.75766	0.688816	0.71835	0.539693	0.571183	0.629987	0.647858	0.689556	0.710614	0.645454	0.688512	0.653033	0.562062	0.36181	0.316458	0.276373	0.206999	0.298375	0.390775	0.360116	0.427185
0.783315	0.770846	0.702752	0.740576	0.77587	0.74608	0.589269	0.708592	0.681739	0.773397	0.770588	0.647341	0.626028	0.594725	0.642869	0.552822	0.447566	0.503349	0.552371	0.474186	0.51696	0.639949	0.666173	0.794915	0.744594	0.720069	0.746578	0.659348	0.651239	0.799103	0.734459	0.699331	0.537349	0.57331	0.620241	0.638728	0.673132	0.715111	0.661272	0.689084	0.676148	0.604979	0.406735	0.405902	0.359506	0.363692	0.443551	0.515339	0.46321	0.623503
0.771517	0.808369	0.74071	0.769335	0.785065	0.760348	0.65017	0.735896	0.713375	0.796248	0.801555	0.566435	0.503311	0.577317	0.555981	0.596601	0.488933	0.51026	0.547498	0.51622	0.518794	0.649486	0.643128	0.763805	0.720241	0.665793	0.714971	0.598678	0.586074	0.732094	0.722534	0.756036	0.553598	0.570974	0.6703	0.692467	0.735503	0.710169	0.635132	0.662055	0.648242	0.534893	0.585454	0.464618	0.416548	0.500216	0.602234	0.616102	0.523272	0.52209
0.788994	0.802051	0.803125	0.78299	0.82821	0.772107	0.712963	0.74387	0.773894	0.788235	0.856953	0.713491	0.701433	0.758615	0.728102	0.680286	0.640361	0.682224	0.688436	0.658625	0.639782	0.677552	0.764397	0.802471	0.782813	0.705126	0.811919	0.685674	0.646028	0.803381	0.786639	0.78592	0.500138	0.559836	0.693263	0.660444	0.714996	0.735491	0.610843	0.718515	0.716192	0.596693	0.729385	0.685447	0.65841	0.710337	0.735056	0.800988	0.727857	0.820367
0.791376	0.804278	0.772547	0.782646	0.792422	0.774044	0.692665	0.749149	0.740537	0.801301	0.804753	0.60526	0.60444	0.638829	0.62043	0.559859	0.408387	0.432143	0.523198	0.441458	0.503256	0.548147	0.615059	0.689081	0.73173	0.607454	0.717305	0.627862	0.585747	0.719743	0.663147	0.729545	0.484364	0.527987	0.639811	0.64954	0.686245	0.671454	0.565363	0.672382	0.674159	0.515403	0.567746	0.494106	0.430286	0.482306	0.564129	0.559855	0.542511	0.522837
0.824522	0.822169	0.81515	0.802501	0.827407	0.812344	0.738209	0.755522	0.811596	0.795772	0.857256	0.740222	0.688488	0.784419	0.713586	0.732326	0.640298	0.672658	0.691268	0.66369	0.659746	0.656971	0.662567	0.781538	0.755461	0.690798	0.757828	0.692434	0.60232	0.806701	0.695756	0.780135	0.524467	0.614267	0.679569	0.693339	0.699348	0.712605	0.55083	0.629986	0.70171	0.561061	0.666238	0.651986	0.652645	0.697323	0.737953	0.770333	0.694938	0.7843
0.847082	0.835457	0.815063	0.813475	0.861616	0.836444	0.72622	0.774249	0.823641	0.816735	0.874672	0.74245	0.6947	0.746322	0.69495	0.747964	0.666916	0.720104	0.739223	0.699942	0.707933	0.743538	0.722033	0.850639	0.826519	0.748751	0.850562	0.741559	0.696458	0.867913	0.797027	0.828878	0.618329	0.663862	0.729171	0.750028	0.772737	0.801184	0.732413	0.726268	0.705237	0.6134	0.710379	0.636957	0.653616	0.707586	0.765063	0.824609	0.727023	0.800484
0.750806	0.773765	0.788017	0.755251	0.775806	0.758238	0.676027	0.688348	0.761851	0.733333	0.822887	0.664295	0.626227	0.707802	0.701864	0.712564	0.662711	0.705536	0.701698	0.693902	0.708256	0.716083	0.714624	0.787153	0.747418	0.73618	0.775261	0.676113	0.681325	0.799489	0.771205	0.777299	0.555496	0.61153	0.69959	0.682676	0.698791	0.75476	0.660601	0.688005	0.698715	0.644644	0.726368	0.638959	0.634248	0.692003	0.742718	0.778579	0.700593	0.762465
0.796202	0.792971	0.784365	0.744234	0.784913	0.730566	0.663847	0.754176	0.710268	0.781488	0.808812	0.707594	0.678018	0.72312	0.696701	0.670497	0.600295	0.64014	0.680773	0.635384	0.629744	0.668138	0.652051	0.766493	0.744766	0.702662	0.756486	0.703869	0.627249	0.781303	0.695922	0.738236	0.58644	0.609335	0.655444	0.678916	0.712628	0.732932	0.671545	0.710552	0.69149	0.612638	0.586107	0.594113	0.543265	0.634032	0.67669	0.731278	0.661305	0.750745
0.776249	0.806742	0.798566	0.762243	0.775744	0.744838	0.667447	0.730662	0.715349	0.773148	0.823233	0.652575	0.621855	0.693637	0.697379	0.669997	0.619671	0.657172	0.660951	0.652697	0.654967	0.675413	0.681183	0.753064	0.709757	0.717846	0.739339	0.646597	0.621734	0.767106	0.73905	0.744602	0.5513	0.570035	0.678965	0.653346	0.696352	0.7255	0.621043	0.695449	0.708503	0.669437	0.679311	0.641577	0.633592	0.673196	0.719151	0.742865	0.662392	0.757563
0.762326	0.823035	0.822994	0.757254	0.845223	0.838242	0.633474	0.763364	0.800161	0.75723	0.859095	0.775903	0.672019	0.781832	0.743111	0.713064	0.640891	0.679362	0.635984	0.660275	0.62496	0.696267	0.664132	0.752823	0.750773	0.691528	0.785738	0.626287	0.664913	0.779036	0.756854	0.822358	0.542523	0.627542	0.761774	0.719942	0.739913	0.773587	0.631768	0.716267	0.756318	0.569865	0.69068	0.664418	0.679517	0.695756	0.726199	0.753863	0.683919	0.806221
0.816854	0.851756	0.846644	0.781276	0.888389	0.838062	0.635641	0.814257	0.788459	0.815932	0.888305	0.78417	0.711214	0.775106	0.753577	0.728351	0.706025	0.745821	0.710826	0.718267	0.673338	0.757124	0.754049	0.777563	0.742815	0.768066	0.824982	0.6613	0.697692	0.768212	0.828344	0.835607	0.541433	0.608012	0.791171	0.695729	0.776432	0.774709	0.645558	0.726454	0.739911	0.666371	0.779531	0.732255	0.727868	0.760722	0.792793	0.821132	0.753654	0.847327
0.784884	0.833271	0.851826	0.79406	0.876139	0.841476	0.664892	0.804234	0.793398	0.817132	0.883812	0.757671	0.667672	0.771411	0.731209	0.698437	0.656829	0.6953	0.651351	0.675375	0.647852	0.713029	0.708761	0.741463	0.732609	0.730274	0.803107	0.611503	0.670894	0.758634	0.791676	0.804225	0.494189	0.634649	0.752674	0.709798	0.720102	0.728893	0.581781	0.681194	0.727309	0.641579	0.742772	0.701148	0.692375	0.727881	0.758325	0.769953	0.70289	0.833491
0.679073	0.688062	0.72751	0.649235	0.753428	0.665362	0.512047	0.69831	0.621046	0.69647	0.729467	0.660881	0.62938	0.64139	0.57601	0.58505	0.524875	0.560128	0.552958	0.538889	0.531993	0.578776	0.566573	0.63436	0.635189	0.584351	0.668876	0.558759	0.591412	0.663907	0.644841	0.637798	0.429806	0.509523	0.607783	0.552505	0.635684	0.590196	0.507888	0.557972	0.590579	0.513446	0.597898	0.581581	0.555491	0.584978	0.606204	0.647557	0.594142	0.664337
0.710533	0.727067	0.713682	0.653229	0.810426	0.712766	0.533294	0.714496	0.654128	0.709726	0.749533	0.679552	0.624552	0.648563	0.634409	0.586184	0.545016	0.580623	0.588577	0.564084	0.53939	0.655326	0.645697	0.66603	0.654864	0.671652	0.727911	0.57674	0.628065	0.676053	0.728721	0.712779	0.525945	0.575219	0.684041	0.638051	0.665561	0.679202	0.584243	0.664317	0.673075	0.573032	0.641743	0.628578	0.586125	0.617616	0.646312	0.684095	0.630747	0.710587
[truncated: 16 more columns]
