# Supplementary material for: Rice of Northeast India harbor rich genetic diversity as measured by SSR markers and Zn/Fe content
Source: BMC Genet. 2019 Oct 23;20:79. doi: 10.1186/s12863-019-0780-6 (PMC6806518; doi:10.1186/s12863-019-0780-6)
Supplement: Supplementary file 4 — Additional file 4. Summary of analysis of molecular variance. [file 12863_2019_780_MOESM4_ESM.xlsx]

## Sheet: Sheet1
Additional file 4: Summary of analysis of molecular variance.
Source	df	SS	MS	%
Among Pops	64	3545.63	55.4	0.73
Within Indiv	325	642	1.975	0.27
Total	649	4505.23		1
df = degree of freedom, SS = sum of squares, MS = means of squares, % = percentage of molecular variance.
